# Supplementary material for: Higher tree diversity increases soil microbial resistance to drought
Source: Commun Biol. 2020 Jul 14;3:377. doi: 10.1038/s42003-020-1112-0 (PMC7360603; doi:10.1038/s42003-020-1112-0)
Supplement: Supplementary file 3 — Supplementary Data 1 [file 42003_2020_1112_MOESM3_ESM.xlsx]

## Sheet: Plot information
								The percent of the basal area of each tree species within the plot
Country	Tree species number	PlotID	Experimental group	Latitude	Longitude	Altitude	Sampling date	Abies alba	Acer pseudoplatanus	Betula sp.	Carpinus betulus	Castanea sativa	Fagus sylvatica	Ostrya carpinifolia	Picea abies	Pinus sylvestris	Quercus cerris	Quercus ilex	Quercus petraea	Quercus robur
Italy	3-species mixed	ITA25	2	43.0733	11.2835	355	2017-04-14	0	0	0	0	45.9	0	12.1	0	0	0	41.9	0	0
Italy	3-species mixed	ITA14	2	43.0714	11.2007	444	2017-04-12	0	0	0	0	10.6	0	0	0	0	47.8	41.5	0	0
Italy	3-species mixed	ITA26	1	43.1699	11.2022	406	2017-04-14	0	0	0	0	20.7	0	0	0	0	42.5	0	36.8	0
Italy	3-species mixed	ITA36	2	43.1743	11.2053	436	2017-04-13	0	0	0	0	17.8	0	0	0	0	38.4	0	43.8	0
Italy	3-species mixed	ITA10	2	43.0823	11.2078	438	2017-04-11	0	0	0	0	11.5	0	0	0	0	0	42.8	45.7	0
Italy	3-species mixed	ITA09	2	43.077	11.2162	429	2017-04-11	0	0	0	0	2.2	0	24	0	0	44.5	29.3	0	0
Italy	3-species mixed	ITA29	1	43.3512	10.9741	471	2017-04-16	0	0	0	0	0	0	9	0	0	50	0	41	0
Italy	3-species mixed	ITA05	1	43.3527	10.972	422	2017-04-15	0	0	0	0	0	0	22.2	0	0	0	40.5	37.4	0
Italy	3-species mixed	ITA20	2	43.3457	10.9581	508	2017-04-16	0	0	0	0	0	0	0	0	0	39.5	23.4	37.1	0
Italy	mono-specific	ITA07	1	43.1754	11.203	402	2017-04-13	0	0	0	0	100	0	0	0	0	0	0	0	0
Italy	mono-specific	ITA12	1	43.0812	11.1948	445	2017-04-11	0	0	0	0	100	0	0	0	0	0	0	0	0
Italy	mono-specific	ITA03	1	43.4327	10.9172	416	2017-04-17	0	0	0	0	0	0	100	0	0	0	0	0	0
Italy	mono-specific	ITA31	1	43.117	11.2741	269	2017-04-13	0	0	0	0	0	0	100	0	0	0	0	0	0
Italy	mono-specific	ITA15	2	43.0689	11.2048	388	2017-04-12	0	0	0	0	0	0	0	0	0	100	0	0	0
Italy	mono-specific	ITA35	2	43.1533	11.2226	254	2017-04-12	0	0	0	0	0	0	0	0	0	100	0	0	0
Italy	mono-specific	ITA06	1	43.3438	10.9376	393	2017-04-17	0	0	0	0	0	0	0	0	0	0	100	0	0
Italy	mono-specific	ITA16	2	43.0731	11.2175	417	2017-04-10	0	0	0	0	0	0	0	0	0	0	100	0	0
Italy	mono-specific	ITA04	1	43.3535	10.9736	397	2017-04-15	0	0	0	0	0	0	0	0	0	0	0	100	0
Italy	mono-specific	ITA27	2	43.1694	11.204	421	2017-04-14	0	0	0	0	0	0	0	0	0	0	0	100	0
Romania	3-species mixed	ROM03	3	47.3051	26.0455	869	2017-05-23	4.7	47.2	0	0	0	48.1	0	0	0	0	0	0	0
Romania	3-species mixed	ROM20	4	47.287	26.0487	869	2017-05-25	35.7	28	0	0	0	36.3	0	0	0	0	0	0	0
Romania	3-species mixed	ROM21	3	47.291	26.0489	718	2017-05-24	29.3	45.7	0	0	0	25	0	0	0	0	0	0	0
Romania	3-species mixed	ROM25	3	47.2813	26.0465	1030	2017-05-25	55.7	19.8	0	0	0	24.4	0	0	0	0	0	0	0
Romania	3-species mixed	ROM10	3	47.2998	26.0284	968	2017-05-27	28.3	32.4	0	0	0	0	0	39.3	0	0	0	0	0
Romania	3-species mixed	ROM11	4	47.2972	26.0376	805	2017-05-27	34.4	0	0	0	0	15.4	0	50.2	0	0	0	0	0
Romania	3-species mixed	ROM18	3	47.2821	26.0455	1012	2017-05-25	28.6	0	0	0	0	33	0	38.4	0	0	0	0	0
Romania	3-species mixed	ROM22	4	47.2933	26.0592	843	2017-05-26	57.2	0	0	0	0	13.5	0	29.3	0	0	0	0	0
Romania	mono-specific	ROM07	3	47.3087	26.0362	1062	2017-05-23	100	0	0	0	0	0	0	0	0	0	0	0	0
Romania	mono-specific	ROM23	4	47.2884	26.0613	894	2017-05-26	100	0	0	0	0	0	0	0	0	0	0	0	0
Romania	mono-specific	ROM15	3	47.2886	26.0371	930	2017-05-28	0	100	0	0	0	0	0	0	0	0	0	0	0
Romania	mono-specific	ROM16	4	47.2881	26.0355	972	2017-05-28	0	100	0	0	0	0	0	0	0	0	0	0	0
Romania	mono-specific	ROM13	4	47.2901	26.045	812	2017-05-24	0	0	0	0	0	100	0	0	0	0	0	0	0
Romania	mono-specific	ROM26	4	47.2876	26.0533	782	2017-05-26	0	0	0	0	0	100	0	0	0	0	0	0	0
Romania	mono-specific	ROM01	4	47.3034	26.048	838	2017-05-23	0	0	0	0	0	0	0	100	0	0	0	0	0
Romania	mono-specific	ROM02	4	47.3053	26.0463	865	2017-05-22	0	0	0	0	0	0	0	100	0	0	0	0	0
Poland	3-species mixed	POL06	6	52.8201	23.7283	190	2017-05-08	0	0	64.5	22	0	0	0	13.5	0	0	0	0	0
Poland	3-species mixed	POL33	6	52.6811	23.71	184	2017-05-05	0	0	35	15.8	0	0	0	0	49.2	0	0	0	0
Poland	3-species mixed	POL38	6	52.6453	23.6197	165	2017-05-09	0	0	42.9	14.2	0	0	0	0	42.9	0	0	0	0
Poland	3-species mixed	POL13	6	52.896	23.6461	160	2017-05-10	0	0	67	15.6	0	0	0	0	0	0	0	0	17.3
Poland	3-species mixed	POL36	5	52.8955	23.6426	160	2017-05-10	0	0	42.5	12.1	0	0	0	0	0	0	0	0	45.4
Poland	3-species mixed	POL30	6	52.8946	23.6013	140	2017-05-10	0	0	26.2	0	0	0	0	31.1	42.7	0	0	0	0
Poland	3-species mixed	POL04	5	52.7648	23.6566	171	2017-05-07	0	0	9.9	0	0	0	0	9	0	0	0	0	81.1
Poland	3-species mixed	POL23	6	52.6945	23.674	170	2017-05-05	0	0	0	28.7	0	0	0	30	41.3	0	0	0	0
Poland	3-species mixed	POL10	6	52.8883	23.6264	145	2017-05-11	0	0	0	10	0	0	0	12.3	0	0	0	0	77.7
Poland	3-species mixed	POL18	5	52.7674	23.752	160	2017-05-06	0	0	0	7.5	0	0	0	0	58.7	0	0	0	33.8
Poland	3-species mixed	POL24	6	52.7713	23.746	170	2017-05-06	0	0	0	11.6	0	0	0	0	29.4	0	0	0	59
Poland	3-species mixed	POL29	6	52.8802	23.6334	155	2017-05-11	0	0	0	8.7	0	0	0	0	52.3	0	0	0	38.9
Poland	3-species mixed	POL22	5	52.7444	23.7839	160	2017-05-06	0	0	0	0	0	0	0	21.3	45.6	0	0	0	33.2
Poland	3-species mixed	POL43	5	52.7077	23.6166	186	2017-05-07	0	0	0	0	0	0	0	39.6	40.1	0	0	0	20.3
Poland	mono-specific	POL02	6	52.8565	23.8797	157	2017-05-08	0	0	0	100	0	0	0	0	0	0	0	0	0
Poland	mono-specific	POL12	6	52.8734	23.6076	160	2017-05-11	0	0	0	100	0	0	0	0	0	0	0	0	0
Poland	mono-specific	POL03	5	52.7624	23.6855	163	2017-05-08	0	0	0	0	0	0	0	100	0	0	0	0	0
Poland	mono-specific	POL21	5	52.7165	23.5751	170	2017-05-07	0	0	0	0	0	0	0	0	100	0	0	0	0
Poland	mono-specific	POL40	5	52.775	23.6153	175	2017-05-09	0	0	0	0	0	0	0	0	100	0	0	0	0
Poland	mono-specific	POL20	6	52.7104	23.6172	173	2017-05-09	0	0	0	0	0	0	0	0	0	0	0	0	100
Finland	3-species mixed	FIN12	7	63.0212	29.7861	233	2017-06-16	0	0	19.1	0	0	0	0	22.6	58.3	0	0	0	0
Finland	3-species mixed	FIN25	7	62.3292	30.3737	136	2017-06-13	0	0	20	0	0	0	0	42.1	37.9	0	0	0	0
Finland	3-species mixed	FIN26	8	62.325	30.3216	108	2017-06-13	0	0	30.8	0	0	0	0	38.5	30.7	0	0	0	0
Finland	mono-specific	FIN07	8	62.6732	29.583	120	2017-06-15	0	0	100	0	0	0	0	0	0	0	0	0	0
Finland	mono-specific	FIN11	8	62.7039	29.7731	124	2017-06-12	0	0	100	0	0	0	0	0	0	0	0	0	0
Finland	mono-specific	FIN10	7	62.6989	29.7397	134	2017-06-12	0	0	0	0	0	0	0	100	0	0	0	0	0
Finland	mono-specific	FIN23	7	62.3589	30.2139	122	2017-06-14	0	0	0	0	0	0	0	100	0	0	0	0	0
Finland	mono-specific	FIN16	8	62.611	30.3412	143	2017-06-15	0	0	0	0	0	0	0	0	100	0	0	0	0
Finland	mono-specific	FIN21	8	62.4098	30.22	135	2017-06-14	0	0	0	0	0	0	0	0	100	0	0	0	0

## Sheet: CO2 and N2O fluxes
Country	Plot	Tree species number	Treatment	Repetition	Experimental stage	Drought duration (days)	CO2 flux	N2O flux
Finland	FIN07	1	Control	1	Beginning	0	1.16276	0.00612903
Finland	FIN07	1	Control	2	Beginning	0	1.16163	0.00397161
Finland	FIN07	1	Control	3	Beginning	0	1.15037	0.00461431
Finland	FIN07	1	DRW	1	Beginning	0	1.25428	0.00625892
Finland	FIN07	1	DRW	2	Beginning	0	1.2925	NA
Finland	FIN07	1	DRW	3	Beginning	0	1.1602	0.00561903
Finland	FIN10	1	Control	1	Beginning	0	1.61983	0.000973329
Finland	FIN10	1	Control	2	Beginning	0	1.80572	0.000822986
Finland	FIN10	1	Control	3	Beginning	0	2.10924	0.000895164
Finland	FIN10	1	DRW	1	Beginning	0	1.99891	0.00110102
Finland	FIN10	1	DRW	2	Beginning	0	2.0167	0.00127317
Finland	FIN10	1	DRW	3	Beginning	0	1.91104	0.0876108
Finland	FIN11	1	Control	1	Beginning	0	1.01459	0.00952888
Finland	FIN11	1	Control	2	Beginning	0	1.01524	0.0300073
Finland	FIN11	1	Control	3	Beginning	0	0.97321	0.0344952
Finland	FIN11	1	DRW	1	Beginning	0	1.03495	0.0191642
Finland	FIN11	1	DRW	2	Beginning	0	1.04452	0.0288358
Finland	FIN11	1	DRW	3	Beginning	0	1.04838	0.0289819
Finland	FIN12	3	Control	1	Beginning	0	1.42447	0.00197923
Finland	FIN12	3	Control	2	Beginning	0	1.52964	0.00184514
Finland	FIN12	3	Control	3	Beginning	0	1.49269	0.00113392
Finland	FIN12	3	DRW	1	Beginning	0	1.62377	7.99e-05
Finland	FIN12	3	DRW	2	Beginning	0	1.47895	0.00167169
Finland	FIN12	3	DRW	3	Beginning	0	1.46043	0.00158365
Finland	FIN16	1	Control	1	Beginning	0	1.04845	0.00199952
Finland	FIN16	1	Control	2	Beginning	0	1.00923	0.00116219
Finland	FIN16	1	Control	3	Beginning	0	1.04728	0.00124904
Finland	FIN16	1	DRW	1	Beginning	0	1.07249	4.53e-05
Finland	FIN16	1	DRW	2	Beginning	0	1.05476	0.00166982
Finland	FIN16	1	DRW	3	Beginning	0	1.02974	0.00313629
Finland	FIN21	1	Control	1	Beginning	0	0.822744	0.00102338
Finland	FIN21	1	Control	2	Beginning	0	0.838263	0.000751654
Finland	FIN21	1	Control	3	Beginning	0	0.850948	0.000756304
Finland	FIN21	1	DRW	1	Beginning	0	0.801675	0.000908966
Finland	FIN21	1	DRW	2	Beginning	0	0.788734	0.000722552
Finland	FIN21	1	DRW	3	Beginning	0	0.82997	0.0008754
Finland	FIN23	1	Control	1	Beginning	0	2.7782	0.00126681
Finland	FIN23	1	Control	2	Beginning	0	2.50256	0.000651485
Finland	FIN23	1	Control	3	Beginning	0	2.60084	0.000596771
Finland	FIN23	1	DRW	1	Beginning	0	2.50348	0.00081002
Finland	FIN23	1	DRW	2	Beginning	0	2.35727	0.000791124
Finland	FIN23	1	DRW	3	Beginning	0	2.78586	0.00101102
Finland	FIN25	3	Control	1	Beginning	0	1.31496	0.0105179
Finland	FIN25	3	Control	2	Beginning	0	1.27543	0.0106804
Finland	FIN25	3	Control	3	Beginning	0	1.40194	0.0110125
Finland	FIN25	3	DRW	1	Beginning	0	1.30461	0.010656
Finland	FIN25	3	DRW	2	Beginning	0	1.36847	0.011679
Finland	FIN25	3	DRW	3	Beginning	0	1.36191	0.0109791
Finland	FIN26	3	Control	1	Beginning	0	1.05044	0.00126338
Finland	FIN26	3	Control	2	Beginning	0	0.963741	0.00390918
Finland	FIN26	3	Control	3	Beginning	0	0.971873	0.00103587
Finland	FIN26	3	DRW	1	Beginning	0	1.05015	0.001991
Finland	FIN26	3	DRW	2	Beginning	0	1.00371	0.00244621
Finland	FIN26	3	DRW	3	Beginning	0	1.00432	0.00336267
Italy	ITA03	1	Control	1	Beginning	39	1.0098	0.180169
Italy	ITA03	1	Control	2	Beginning	39	0.903773	0.161929
Italy	ITA03	1	Control	3	Beginning	39	0.915268	0.146367
Italy	ITA03	1	DRW	1	Beginning	39	0.967782	0.166004
Italy	ITA03	1	DRW	2	Beginning	39	0.908943	0.14055
Italy	ITA03	1	DRW	3	Beginning	39	0.858273	0.157359
Italy	ITA04	1	Control	1	Beginning	39	2.08392	0.00443612
Italy	ITA04	1	Control	2	Beginning	39	2.05669	0.00383178
Italy	ITA04	1	Control	3	Beginning	39	1.93169	0.00385387
Italy	ITA04	1	DRW	1	Beginning	39	2.10301	0.00511282
Italy	ITA04	1	DRW	2	Beginning	39	2.06744	0.00303738
Italy	ITA04	1	DRW	3	Beginning	39	1.91174	0.00470898
Italy	ITA05	3	Control	1	Beginning	39	2.71019	5.04e-05
Italy	ITA05	3	Control	2	Beginning	39	2.63325	0.133205
Italy	ITA05	3	Control	3	Beginning	39	2.48419	0.125391
Italy	ITA05	3	DRW	1	Beginning	39	2.70777	0.135884
Italy	ITA05	3	DRW	2	Beginning	39	2.59329	0.152416
Italy	ITA05	3	DRW	3	Beginning	39	2.61313	0.146348
Italy	ITA06	1	Control	1	Beginning	39	1.99217	NA
Italy	ITA06	1	Control	2	Beginning	39	1.57348	0.102342
Italy	ITA06	1	Control	3	Beginning	39	1.62914	0.108218
Italy	ITA06	1	DRW	1	Beginning	39	1.82286	0.12739
Italy	ITA06	1	DRW	2	Beginning	39	1.67694	0.127556
Italy	ITA06	1	DRW	3	Beginning	39	1.64768	0.110411
Italy	ITA07	1	Control	1	Beginning	39	1.19693	0.0472541
Italy	ITA07	1	Control	2	Beginning	39	1.14561	0.0264586
Italy	ITA07	1	Control	3	Beginning	39	1.16645	0.0347807
Italy	ITA07	1	DRW	1	Beginning	39	1.16947	0.0141352
Italy	ITA07	1	DRW	2	Beginning	39	1.15523	0.0426632
Italy	ITA07	1	DRW	3	Beginning	39	1.12463	0.0459967
Italy	ITA09	3	Control	1	Beginning	39	1.53587	NA
Italy	ITA09	3	Control	2	Beginning	39	1.38986	0.316454
Italy	ITA09	3	Control	3	Beginning	39	1.34511	0.232378
Italy	ITA09	3	DRW	1	Beginning	39	1.53858	0.307521
Italy	ITA09	3	DRW	2	Beginning	39	1.39586	0.365348
Italy	ITA09	3	DRW	3	Beginning	39	1.32504	0.294483
Italy	ITA10	3	Control	1	Beginning	39	1.40746	0.00777358
Italy	ITA10	3	Control	2	Beginning	39	1.25913	0.00658479
Italy	ITA10	3	Control	3	Beginning	39	1.2401	0.00584004
Italy	ITA10	3	DRW	1	Beginning	39	1.40705	0.00690583
Italy	ITA10	3	DRW	2	Beginning	39	1.3204	0.00556955
Italy	ITA10	3	DRW	3	Beginning	39	1.15307	0.00709726
Italy	ITA12	1	Control	1	Beginning	39	1.29371	0.0228689
Italy	ITA12	1	Control	2	Beginning	39	1.20126	0.0197158
Italy	ITA12	1	Control	3	Beginning	39	1.17085	0.0172307
Italy	ITA12	1	DRW	1	Beginning	39	1.27988	NA
Italy	ITA12	1	DRW	2	Beginning	39	1.15749	0.0195719
Italy	ITA12	1	DRW	3	Beginning	39	1.14698	0.020833
Italy	ITA14	3	Control	1	Beginning	39	0.88827	0.0353411
Italy	ITA14	3	Control	2	Beginning	39	0.783663	0.0279194
Italy	ITA14	3	Control	3	Beginning	39	0.794298	0.0219487
Italy	ITA14	3	DRW	1	Beginning	39	0.863908	0.149921
Italy	ITA14	3	DRW	2	Beginning	39	0.891372	0.0275586
Italy	ITA14	3	DRW	3	Beginning	39	0.819365	0.0307963
Italy	ITA15	1	Control	1	Beginning	39	1.30407	0.00821216
Italy	ITA15	1	Control	2	Beginning	39	1.20004	0.0112353
Italy	ITA15	1	Control	3	Beginning	39	1.16984	0.00726439
Italy	ITA15	1	DRW	1	Beginning	39	1.28948	0.00948804
Italy	ITA15	1	DRW	2	Beginning	39	1.2679	0.0141294
Italy	ITA15	1	DRW	3	Beginning	39	1.17873	0.00744784
Italy	ITA16	1	Control	1	Beginning	39	2.03167	0.0197211
Italy	ITA16	1	Control	2	Beginning	39	1.93229	0.019942
Italy	ITA16	1	Control	3	Beginning	39	1.76081	0.0217187
Italy	ITA16	1	DRW	1	Beginning	39	2.12747	0.0219272
Italy	ITA16	1	DRW	2	Beginning	39	1.932	0.020298
Italy	ITA16	1	DRW	3	Beginning	39	1.86746	0.0237734
Italy	ITA20	3	Control	1	Beginning	39	1.06468	0.0321043
Italy	ITA20	3	Control	2	Beginning	39	0.991648	0.0247944
Italy	ITA20	3	Control	3	Beginning	39	1.01178	0.0218494
Italy	ITA20	3	DRW	1	Beginning	39	1.02047	4.33e-05
Italy	ITA20	3	DRW	2	Beginning	39	0.983387	0.0249871
Italy	ITA20	3	DRW	3	Beginning	39	0.986563	0.0240576
Italy	ITA25	3	Control	1	Beginning	39	1.12184	0.0857306
Italy	ITA25	3	Control	2	Beginning	39	1.00548	0.0838024
Italy	ITA25	3	Control	3	Beginning	39	0.962764	0.0630771
Italy	ITA25	3	DRW	1	Beginning	39	1.04284	0.0812372
Italy	ITA25	3	DRW	2	Beginning	39	0.955041	0.0766508
Italy	ITA25	3	DRW	3	Beginning	39	0.907475	0.0788194
Italy	ITA26	3	Control	1	Beginning	39	1.29331	0.00477611
Italy	ITA26	3	Control	2	Beginning	39	1.22939	0.00353809
Italy	ITA26	3	Control	3	Beginning	39	1.14758	0.00406481
Italy	ITA26	3	DRW	1	Beginning	39	1.25745	0.00421419
Italy	ITA26	3	DRW	2	Beginning	39	1.25537	0.00631597
Italy	ITA26	3	DRW	3	Beginning	39	1.15226	0.00577639
Italy	ITA27	1	Control	1	Beginning	39	1.09124	0.000545745
Italy	ITA27	1	Control	2	Beginning	39	1.10411	0.00119832
Italy	ITA27	1	Control	3	Beginning	39	1.0536	0.000419541
Italy	ITA27	1	DRW	1	Beginning	39	1.19346	0.000564229
Italy	ITA27	1	DRW	2	Beginning	39	1.19125	0.00120197
Italy	ITA27	1	DRW	3	Beginning	39	1.06783	0.00116131
Italy	ITA29	3	Control	1	Beginning	39	1.90414	0.176235
Italy	ITA29	3	Control	2	Beginning	39	1.6436	0.120945
Italy	ITA29	3	Control	3	Beginning	39	1.62036	0.106349
Italy	ITA29	3	DRW	1	Beginning	39	1.76792	0.171932
Italy	ITA29	3	DRW	2	Beginning	39	1.6805	0.121252
Italy	ITA29	3	DRW	3	Beginning	39	1.64618	0.142979
Italy	ITA31	1	Control	1	Beginning	39	0.554536	0.900955
Italy	ITA31	1	Control	2	Beginning	39	0.473333	0.959594
Italy	ITA31	1	Control	3	Beginning	39	0.565447	0.872204
Italy	ITA31	1	DRW	1	Beginning	39	0.524245	0.85193
Italy	ITA31	1	DRW	2	Beginning	39	0.49668	0.917217
Italy	ITA31	1	DRW	3	Beginning	39	0.392222	0.818892
Italy	ITA35	1	Control	1	Beginning	39	0.882077	0.00533812
Italy	ITA35	1	Control	2	Beginning	39	0.851861	0.00547012
Italy	ITA35	1	Control	3	Beginning	39	0.825474	0.0050692
Italy	ITA35	1	DRW	1	Beginning	39	0.878953	0.00585471
Italy	ITA35	1	DRW	2	Beginning	39	0.872818	0.00600686
Italy	ITA35	1	DRW	3	Beginning	39	0.752219	0.00565488
Italy	ITA36	3	Control	1	Beginning	39	1.07363	0.0252591
Italy	ITA36	3	Control	2	Beginning	39	1.02333	0.0306102
Italy	ITA36	3	Control	3	Beginning	39	1.06095	0.0198916
Italy	ITA36	3	DRW	1	Beginning	39	1.07263	0.0156461
Italy	ITA36	3	DRW	2	Beginning	39	1.04536	0.0194394
Italy	ITA36	3	DRW	3	Beginning	39	1.02209	0.027163
Poland	POL02	1	Control	1	Beginning	8	0.793452	0.0924104
Poland	POL02	1	Control	2	Beginning	8	0.722355	0.0717419
Poland	POL02	1	Control	3	Beginning	8	0.749679	0.0700784
Poland	POL02	1	DRW	1	Beginning	8	0.801995	0.0860316
Poland	POL02	1	DRW	2	Beginning	8	0.738727	0.0818787
Poland	POL02	1	DRW	3	Beginning	8	0.695648	0.0775087
Poland	POL03	1	Control	1	Beginning	8	0.731218	0.092896
Poland	POL03	1	Control	2	Beginning	8	0.720182	0.0837558
Poland	POL03	1	Control	3	Beginning	8	0.755963	0.0807084
Poland	POL03	1	DRW	1	Beginning	8	0.742103	0.0846406
Poland	POL03	1	DRW	2	Beginning	8	0.746057	0.0920085
Poland	POL03	1	DRW	3	Beginning	8	0.756154	0.0864198
Poland	POL04	3	Control	1	Beginning	8	1.50882	NA
Poland	POL04	3	Control	2	Beginning	8	1.4423	0.0399296
Poland	POL04	3	Control	3	Beginning	8	1.36598	0.0397641
Poland	POL04	3	DRW	1	Beginning	8	1.46252	0.0510089
Poland	POL04	3	DRW	2	Beginning	8	1.53995	0.0459888
Poland	POL04	3	DRW	3	Beginning	8	1.4614	0.0464595
Poland	POL06	3	Control	1	Beginning	8	1.28535	0.0367471
Poland	POL06	3	Control	2	Beginning	8	1.1743	0.0264397
Poland	POL06	3	Control	3	Beginning	8	1.16126	0.026175
Poland	POL06	3	DRW	1	Beginning	8	1.3022	0.0378318
Poland	POL06	3	DRW	2	Beginning	8	1.32725	0.0319767
Poland	POL06	3	DRW	3	Beginning	8	1.14091	0.0352698
Poland	POL10	3	Control	1	Beginning	8	0.719748	NA
Poland	POL10	3	Control	2	Beginning	8	0.658838	0.0820461
Poland	POL10	3	Control	3	Beginning	8	0.710643	0.0788814
Poland	POL10	3	DRW	1	Beginning	8	0.751096	0.0945757
Poland	POL10	3	DRW	2	Beginning	8	0.733035	0.0865228
Poland	POL10	3	DRW	3	Beginning	8	0.632386	0.091867
Poland	POL12	1	Control	1	Beginning	8	0.949334	0.0381057
Poland	POL12	1	Control	2	Beginning	8	0.860829	0.0360327
Poland	POL12	1	Control	3	Beginning	8	0.8792	0.0417464
Poland	POL12	1	DRW	1	Beginning	8	0.887797	0.0303272
Poland	POL12	1	DRW	2	Beginning	8	0.841951	0.0408468
Poland	POL12	1	DRW	3	Beginning	8	NA	NA
Poland	POL13	3	Control	1	Beginning	8	1.01227	0.0893863
Poland	POL13	3	Control	2	Beginning	8	0.916437	0.0807468
Poland	POL13	3	Control	3	Beginning	8	0.921941	0.0833423
Poland	POL13	3	DRW	1	Beginning	8	0.955959	0.0837685
Poland	POL13	3	DRW	2	Beginning	8	1.06124	0.0854764
Poland	POL13	3	DRW	3	Beginning	8	1.02259	0.0940455
Poland	POL18	3	Control	1	Beginning	8	1.15955	0.059757
Poland	POL18	3	Control	2	Beginning	8	1.08773	0.0537748
Poland	POL18	3	Control	3	Beginning	8	1.07561	0.0468968
Poland	POL18	3	DRW	1	Beginning	8	1.14145	0.0494008
Poland	POL18	3	DRW	2	Beginning	8	1.08559	0.0543422
Poland	POL18	3	DRW	3	Beginning	8	1.07586	0.0477706
Poland	POL20	1	Control	1	Beginning	8	0.922882	NA
Poland	POL20	1	Control	2	Beginning	8	0.821853	0.0576431
Poland	POL20	1	Control	3	Beginning	8	0.89501	0.062778
Poland	POL20	1	DRW	1	Beginning	8	0.879335	0.0696898
Poland	POL20	1	DRW	2	Beginning	8	0.985872	0.0657895
Poland	POL20	1	DRW	3	Beginning	8	0.838245	0.058568
Poland	POL21	1	Control	1	Beginning	8	0.56779	NA
Poland	POL21	1	Control	2	Beginning	8	0.467238	0.0901541
Poland	POL21	1	Control	3	Beginning	8	0.513924	0.0963836
Poland	POL21	1	DRW	1	Beginning	8	0.564203	0.105813
Poland	POL21	1	DRW	2	Beginning	8	0.533131	0.0992567
Poland	POL21	1	DRW	3	Beginning	8	0.566359	0.107853
Poland	POL22	3	Control	1	Beginning	8	0.748386	NA
Poland	POL22	3	Control	2	Beginning	8	0.688582	0.28091
Poland	POL22	3	Control	3	Beginning	8	0.723411	0.239141
Poland	POL22	3	DRW	1	Beginning	8	0.76676	0.32197
Poland	POL22	3	DRW	2	Beginning	8	0.749679	0.243082
Poland	POL22	3	DRW	3	Beginning	8	0.705501	0.252499
Poland	POL23	3	Control	1	Beginning	8	0.396898	0.0773611
Poland	POL23	3	Control	2	Beginning	8	0.365435	0.0677976
Poland	POL23	3	Control	3	Beginning	8	0.401129	0.0631183
Poland	POL23	3	DRW	1	Beginning	8	0.429576	0.0797445
Poland	POL23	3	DRW	2	Beginning	8	0.429125	0.0816144
Poland	POL23	3	DRW	3	Beginning	8	0.414118	0.0784093
Poland	POL24	3	Control	1	Beginning	8	0.478734	0.0843913
Poland	POL24	3	Control	2	Beginning	8	0.450767	0.0947806
Poland	POL24	3	Control	3	Beginning	8	0.425858	0.0766819
Poland	POL24	3	DRW	1	Beginning	8	0.51084	0.10208
Poland	POL24	3	DRW	2	Beginning	8	0.500707	0.102601
Poland	POL24	3	DRW	3	Beginning	8	0.485916	0.103297
Poland	POL29	3	Control	1	Beginning	8	0.52851	0.167548
Poland	POL29	3	Control	2	Beginning	8	0.482114	0.160191
Poland	POL29	3	Control	3	Beginning	8	0.477074	0.138389
Poland	POL29	3	DRW	1	Beginning	8	0.543354	0.170222
Poland	POL29	3	DRW	2	Beginning	8	0.515603	0.161776
Poland	POL29	3	DRW	3	Beginning	8	0.476525	0.158108
Poland	POL30	3	Control	1	Beginning	8	0.538429	0.0968468
Poland	POL30	3	Control	2	Beginning	8	0.510159	0.0532841
Poland	POL30	3	Control	3	Beginning	8	0.545814	0.0957904
Poland	POL30	3	DRW	1	Beginning	8	0.523495	0.105246
Poland	POL30	3	DRW	2	Beginning	8	0.529367	0.0965224
Poland	POL30	3	DRW	3	Beginning	8	0.558419	0.0926826
Poland	POL33	3	Control	1	Beginning	8	0.427363	0.0667998
Poland	POL33	3	Control	2	Beginning	8	0.405168	0.0703457
Poland	POL33	3	Control	3	Beginning	8	0.449838	0.0588515
Poland	POL33	3	DRW	1	Beginning	8	0.440844	0.0710574
Poland	POL33	3	DRW	2	Beginning	8	0.418247	0.0713884
Poland	POL33	3	DRW	3	Beginning	8	0.410233	0.0684491
Poland	POL36	3	Control	1	Beginning	8	1.18807	0.0455111
Poland	POL36	3	Control	2	Beginning	8	1.30862	0.0421322
Poland	POL36	3	Control	3	Beginning	8	1.25991	0.037774
Poland	POL36	3	DRW	1	Beginning	8	1.15158	0.0412829
Poland	POL36	3	DRW	2	Beginning	8	1.17514	0.0396695
Poland	POL36	3	DRW	3	Beginning	8	1.23512	0.0409276
Poland	POL38	3	Control	1	Beginning	8	0.396489	0.0800635
Poland	POL38	3	Control	2	Beginning	8	0.374022	0.0713114
Poland	POL38	3	Control	3	Beginning	8	0.385731	0.0738875
Poland	POL38	3	DRW	1	Beginning	8	0.418712	0.0812666
Poland	POL38	3	DRW	2	Beginning	8	0.380799	0.0770714
Poland	POL38	3	DRW	3	Beginning	8	0.405816	0.0795854
Poland	POL40	1	Control	1	Beginning	8	0.84788	NA
Poland	POL40	1	Control	2	Beginning	8	0.728663	0.221669
Poland	POL40	1	Control	3	Beginning	8	0.786048	0.193039
Poland	POL40	1	DRW	1	Beginning	8	0.865293	0.246985
Poland	POL40	1	DRW	2	Beginning	8	0.824963	0.217799
Poland	POL40	1	DRW	3	Beginning	8	0.73687	0.208636
Poland	POL43	3	Control	1	Beginning	8	0.472579	0.0968341
Poland	POL43	3	Control	2	Beginning	8	0.396129	0.0855595
Poland	POL43	3	Control	3	Beginning	8	0.429023	0.0833505
Poland	POL43	3	DRW	1	Beginning	8	0.478852	0.0901926
Poland	POL43	3	DRW	2	Beginning	8	0.481166	0.096844
Poland	POL43	3	DRW	3	Beginning	8	0.431233	0.0824969
Romania	ROM01	1	Control	1	Beginning	12	1.58309	0.0113948
Romania	ROM01	1	Control	2	Beginning	12	1.43361	0.0137635
Romania	ROM01	1	Control	3	Beginning	12	1.5479	0.0158589
Romania	ROM01	1	DRW	1	Beginning	12	1.62476	0.00986777
Romania	ROM01	1	DRW	2	Beginning	12	1.68847	0.00675796
Romania	ROM01	1	DRW	3	Beginning	12	1.56503	0.0140136
Romania	ROM02	1	Control	1	Beginning	12	1.88818	0.117459
Romania	ROM02	1	Control	2	Beginning	12	1.486	0.125232
Romania	ROM02	1	Control	3	Beginning	12	1.82827	0.0239262
Romania	ROM02	1	DRW	1	Beginning	12	1.59213	3.75e-05
Romania	ROM02	1	DRW	2	Beginning	12	1.57843	0.122321
Romania	ROM02	1	DRW	3	Beginning	12	1.60197	0.12879
Romania	ROM03	3	Control	1	Beginning	12	0.603885	NA
Romania	ROM03	3	Control	2	Beginning	12	0.437969	0.786138
Romania	ROM03	3	Control	3	Beginning	12	0.447606	0.729304
Romania	ROM03	3	DRW	1	Beginning	12	0.518159	0.729753
Romania	ROM03	3	DRW	2	Beginning	12	0.47473	0.782017
Romania	ROM03	3	DRW	3	Beginning	12	0.480787	0.71557
Romania	ROM07	1	Control	1	Beginning	12	2.06927	0.09131
Romania	ROM07	1	Control	2	Beginning	12	1.77911	0.124659
Romania	ROM07	1	Control	3	Beginning	12	1.68002	0.125695
Romania	ROM07	1	DRW	1	Beginning	12	1.90079	0.0730882
Romania	ROM07	1	DRW	2	Beginning	12	1.68834	0.111844
Romania	ROM07	1	DRW	3	Beginning	12	1.80195	0.129636
Romania	ROM10	3	Control	1	Beginning	12	1.5813	0.162013
Romania	ROM10	3	Control	2	Beginning	12	1.54267	0.153668
Romania	ROM10	3	Control	3	Beginning	12	1.41746	0.146241
Romania	ROM10	3	DRW	1	Beginning	12	1.78357	0.120469
Romania	ROM10	3	DRW	2	Beginning	12	1.42193	0.164886
Romania	ROM10	3	DRW	3	Beginning	12	1.48637	0.158456
Romania	ROM11	3	Control	1	Beginning	12	1.56047	NA
Romania	ROM11	3	Control	2	Beginning	12	1.33175	0.0824992
Romania	ROM11	3	Control	3	Beginning	12	1.3913	0.0565318
Romania	ROM11	3	DRW	1	Beginning	12	1.40348	0.0328305
Romania	ROM11	3	DRW	2	Beginning	12	NA	NA
Romania	ROM11	3	DRW	3	Beginning	12	1.35769	0.0981245
Romania	ROM13	1	Control	1	Beginning	12	0.852017	0.0838742
Romania	ROM13	1	Control	2	Beginning	12	0.838385	0.105376
Romania	ROM13	1	Control	3	Beginning	12	0.814357	0.0871753
Romania	ROM13	1	DRW	1	Beginning	12	0.874656	0.0878162
Romania	ROM13	1	DRW	2	Beginning	12	0.888255	0.0411117
Romania	ROM13	1	DRW	3	Beginning	12	0.810475	0.0885623
Romania	ROM15	1	Control	1	Beginning	12	1.69996	NA
Romania	ROM15	1	Control	2	Beginning	12	1.4942	0.902644
Romania	ROM15	1	Control	3	Beginning	12	1.40855	0.870713
Romania	ROM15	1	DRW	1	Beginning	12	1.41554	0.801669
Romania	ROM15	1	DRW	2	Beginning	12	1.27538	0.849691
Romania	ROM15	1	DRW	3	Beginning	12	1.21732	0.930235
Romania	ROM16	1	Control	1	Beginning	12	0.636079	0.203996
Romania	ROM16	1	Control	2	Beginning	12	0.559919	0.171394
Romania	ROM16	1	Control	3	Beginning	12	0.576654	0.157375
Romania	ROM16	1	DRW	1	Beginning	12	0.6361	0.185535
Romania	ROM16	1	DRW	2	Beginning	12	0.624384	0.18528
Romania	ROM16	1	DRW	3	Beginning	12	0.575377	0.18363
Romania	ROM18	3	Control	1	Beginning	12	1.97415	0.0300214
Romania	ROM18	3	Control	2	Beginning	12	2.25812	0.0494329
Romania	ROM18	3	Control	3	Beginning	12	2.10251	0.0305391
Romania	ROM18	3	DRW	1	Beginning	12	2.18641	0.0372482
Romania	ROM18	3	DRW	2	Beginning	12	2.06092	0.0491485
Romania	ROM18	3	DRW	3	Beginning	12	2.02604	0.0562882
Romania	ROM20	3	Control	1	Beginning	12	0.645278	4.05e-05
Romania	ROM20	3	Control	2	Beginning	12	0.580179	0.111274
Romania	ROM20	3	Control	3	Beginning	12	0.582103	0.100195
Romania	ROM20	3	DRW	1	Beginning	12	0.62169	0.123241
Romania	ROM20	3	DRW	2	Beginning	12	0.598673	0.128518
Romania	ROM20	3	DRW	3	Beginning	12	0.597145	0.114024
Romania	ROM21	3	Control	1	Beginning	12	1.42965	NA
Romania	ROM21	3	Control	2	Beginning	12	1.27959	0.280165
Romania	ROM21	3	Control	3	Beginning	12	1.28894	0.233091
Romania	ROM21	3	DRW	1	Beginning	12	1.44707	0.351734
Romania	ROM21	3	DRW	2	Beginning	12	1.32191	0.331391
Romania	ROM21	3	DRW	3	Beginning	12	1.34711	0.354637
Romania	ROM22	3	Control	1	Beginning	12	0.792624	NA
Romania	ROM22	3	Control	2	Beginning	12	0.717038	0.204783
Romania	ROM22	3	Control	3	Beginning	12	0.765894	0.231017
Romania	ROM22	3	DRW	1	Beginning	12	0.791371	0.264678
Romania	ROM22	3	DRW	2	Beginning	12	0.782675	0.247051
Romania	ROM22	3	DRW	3	Beginning	12	0.721826	0.181058
Romania	ROM23	1	Control	1	Beginning	12	0.933473	0.15057
Romania	ROM23	1	Control	2	Beginning	12	0.94584	0.143893
Romania	ROM23	1	Control	3	Beginning	12	0.881186	0.121043
Romania	ROM23	1	DRW	1	Beginning	12	1.2804	0.00111937
Romania	ROM23	1	DRW	2	Beginning	12	0.849834	0.141983
Romania	ROM23	1	DRW	3	Beginning	12	0.887276	0.121761
Romania	ROM25	3	Control	1	Beginning	12	2.21795	0.000109403
Romania	ROM25	3	Control	2	Beginning	12	1.87818	0.357232
Romania	ROM25	3	Control	3	Beginning	12	2.11205	0.358824
Romania	ROM25	3	DRW	1	Beginning	12	1.79589	0.330309
Romania	ROM25	3	DRW	2	Beginning	12	1.83694	0.175701
Romania	ROM25	3	DRW	3	Beginning	12	1.55066	0.517953
Romania	ROM26	1	Control	1	Beginning	12	1.28504	0.00268787
Romania	ROM26	1	Control	2	Beginning	12	1.24213	0.00263599
Romania	ROM26	1	Control	3	Beginning	12	1.21941	0.00289303
Romania	ROM26	1	DRW	1	Beginning	12	1.29672	0.00277352
Romania	ROM26	1	DRW	2	Beginning	12	1.22897	0.00183173
Romania	ROM26	1	DRW	3	Beginning	12	1.19583	0.00319166
Finland	FIN07	1	Control	1	End_drought_1	0	1.63136	0.00840942
Finland	FIN07	1	Control	2	End_drought_1	0	3.65146	0.103128
Finland	FIN07	1	Control	3	End_drought_1	0	0.894914	0.0428804
Finland	FIN07	1	DRW	1	End_drought_1	0	0.259725	0.0312678
Finland	FIN07	1	DRW	2	End_drought_1	0	0.258616	0.0188759
Finland	FIN07	1	DRW	3	End_drought_1	0	0.221351	0.0155066
Finland	FIN10	1	Control	1	End_drought_1	0	NA	6.2e-05
Finland	FIN10	1	Control	2	End_drought_1	0	1.56474	0.000868661
Finland	FIN10	1	Control	3	End_drought_1	0	2.064	4.15e-05
Finland	FIN10	1	DRW	1	End_drought_1	0	0.479535	0.00114205
Finland	FIN10	1	DRW	2	End_drought_1	0	0.625876	0.000326829
Finland	FIN10	1	DRW	3	End_drought_1	0	0.487027	0.00497264
Finland	FIN11	1	Control	1	End_drought_1	0	1.30541	0.0296123
Finland	FIN11	1	Control	2	End_drought_1	0	1.65762	0.0252607
Finland	FIN11	1	Control	3	End_drought_1	0	0.466423	0.0272087
Finland	FIN11	1	DRW	1	End_drought_1	0	0.208906	0.0157844
Finland	FIN11	1	DRW	2	End_drought_1	0	0.188865	0.0108282
Finland	FIN11	1	DRW	3	End_drought_1	0	0.20795	0.00989
Finland	FIN12	3	Control	1	End_drought_1	0	1.37164	0.00239701
Finland	FIN12	3	Control	2	End_drought_1	0	3.44073	0.00235991
Finland	FIN12	3	Control	3	End_drought_1	0	0.0913821	0.00224898
Finland	FIN12	3	DRW	1	End_drought_1	0	0.471949	0.00134053
Finland	FIN12	3	DRW	2	End_drought_1	0	0.322161	0.000705699
Finland	FIN12	3	DRW	3	End_drought_1	0	0.516809	0.0018967
Finland	FIN16	1	Control	1	End_drought_1	0	1.54693	8.19e-05
Finland	FIN16	1	Control	2	End_drought_1	0	2.43024	0.000222523
Finland	FIN16	1	Control	3	End_drought_1	0	5.23827	0.0001268
Finland	FIN16	1	DRW	1	End_drought_1	0	0.407126	7.55e-05
Finland	FIN16	1	DRW	2	End_drought_1	0	0.401563	7.8e-05
Finland	FIN16	1	DRW	3	End_drought_1	0	0.386517	6.44e-05
Finland	FIN21	1	Control	1	End_drought_1	0	1.41936	0.0014966
Finland	FIN21	1	Control	2	End_drought_1	0	2.49638	0.00021088
Finland	FIN21	1	Control	3	End_drought_1	0	0.668151	0.000435682
Finland	FIN21	1	DRW	1	End_drought_1	0	0.583129	0.00157898
Finland	FIN21	1	DRW	2	End_drought_1	0	0.782049	0.00176537
Finland	FIN21	1	DRW	3	End_drought_1	0	0.617786	0.000373913
Finland	FIN23	1	Control	1	End_drought_1	0	2.23854	7.44e-05
Finland	FIN23	1	Control	2	End_drought_1	0	4.43682	0.00126994
Finland	FIN23	1	Control	3	End_drought_1	0	7.23116	0.000297335
Finland	FIN23	1	DRW	1	End_drought_1	0	0.387676	0.00048688
Finland	FIN23	1	DRW	2	End_drought_1	0	0.53461	4.62e-05
Finland	FIN23	1	DRW	3	End_drought_1	0	0.46688	0.000374297
Finland	FIN25	3	Control	1	End_drought_1	0	3.65558	5.35e-05
Finland	FIN25	3	Control	2	End_drought_1	0	1.17597	0.0351416
Finland	FIN25	3	Control	3	End_drought_1	0	1.24656	0.0346005
Finland	FIN25	3	DRW	1	End_drought_1	0	0.298595	0.0128695
Finland	FIN25	3	DRW	2	End_drought_1	0	0.29084	0.0149723
Finland	FIN25	3	DRW	3	End_drought_1	0	0.267809	0.00808706
Finland	FIN26	3	Control	1	End_drought_1	0	8.67973	0.0138245
Finland	FIN26	3	Control	2	End_drought_1	0	2.87661	0.000873888
Finland	FIN26	3	Control	3	End_drought_1	0	0.818439	0.044731
Finland	FIN26	3	DRW	1	End_drought_1	0	0.283999	0.0141767
Finland	FIN26	3	DRW	2	End_drought_1	0	0.283733	0.00712382
Finland	FIN26	3	DRW	3	End_drought_1	0	0.286868	0.0170088
Italy	ITA03	1	Control	1	End_drought_1	39	3.14202	0.0919456
Italy	ITA03	1	Control	2	End_drought_1	39	0.953314	0.0870908
Italy	ITA03	1	Control	3	End_drought_1	39	2.6759	0.0846679
Italy	ITA03	1	DRW	1	End_drought_1	39	0.383742	4.43e-05
Italy	ITA03	1	DRW	2	End_drought_1	39	0.604393	0.0001
Italy	ITA03	1	DRW	3	End_drought_1	39	0.227198	4.29e-05
Italy	ITA04	1	Control	1	End_drought_1	39	4.54768	0.0393084
Italy	ITA04	1	Control	2	End_drought_1	39	2.68295	0.0424279
Italy	ITA04	1	Control	3	End_drought_1	39	5.73509	0.0522128
Italy	ITA04	1	DRW	1	End_drought_1	39	0.0507843	4.45e-05
Italy	ITA04	1	DRW	2	End_drought_1	39	0.0773389	6.47e-05
Italy	ITA04	1	DRW	3	End_drought_1	39	0.203561	NA
Italy	ITA05	3	Control	1	End_drought_1	39	2.47078	0.0228653
Italy	ITA05	3	Control	2	End_drought_1	39	2.34	0.0190337
Italy	ITA05	3	Control	3	End_drought_1	39	4.16137	0.0149064
Italy	ITA05	3	DRW	1	End_drought_1	39	0.746638	0.00444368
Italy	ITA05	3	DRW	2	End_drought_1	39	0.0507019	0.00402835
Italy	ITA05	3	DRW	3	End_drought_1	39	1.35184	0.00268184
Italy	ITA06	1	Control	1	End_drought_1	39	1.26028	0.0466397
Italy	ITA06	1	Control	2	End_drought_1	39	3.46589	0.0373632
Italy	ITA06	1	Control	3	End_drought_1	39	1.06954	0.0364162
Italy	ITA06	1	DRW	1	End_drought_1	39	5.38859	0.00367697
Italy	ITA06	1	DRW	2	End_drought_1	39	0.473057	0.00239247
Italy	ITA06	1	DRW	3	End_drought_1	39	0.784594	0.00226475
Italy	ITA07	1	Control	1	End_drought_1	39	1.03289	0.0100225
Italy	ITA07	1	Control	2	End_drought_1	39	0.844095	0.0102685
Italy	ITA07	1	Control	3	End_drought_1	39	0.916689	0.0101141
Italy	ITA07	1	DRW	1	End_drought_1	39	0.512773	0.00264998
Italy	ITA07	1	DRW	2	End_drought_1	39	0.231234	0.000370925
Italy	ITA07	1	DRW	3	End_drought_1	39	0.274356	0.00261565
Italy	ITA09	3	Control	1	End_drought_1	39	NA	4.56e-05
Italy	ITA09	3	Control	2	End_drought_1	39	1.26768	0.0761968
Italy	ITA09	3	Control	3	End_drought_1	39	NA	0.117202
Italy	ITA09	3	DRW	1	End_drought_1	39	0.473809	4.41e-05
Italy	ITA09	3	DRW	2	End_drought_1	39	1.39885	0.000239646
Italy	ITA09	3	DRW	3	End_drought_1	39	0.525486	0.00011356
Italy	ITA10	3	Control	1	End_drought_1	39	1.85224	0.0214135
Italy	ITA10	3	Control	2	End_drought_1	39	5.8773	0.0282697
Italy	ITA10	3	Control	3	End_drought_1	39	0.941072	0.0173665
Italy	ITA10	3	DRW	1	End_drought_1	39	0.497594	0.00725793
Italy	ITA10	3	DRW	2	End_drought_1	39	1.36574	0.00828225
Italy	ITA10	3	DRW	3	End_drought_1	39	0.49396	0.00469448
Italy	ITA12	1	Control	1	End_drought_1	39	1.02165	0.0323968
Italy	ITA12	1	Control	2	End_drought_1	39	0.854634	0.0264231
Italy	ITA12	1	Control	3	End_drought_1	39	3.62503	0.0314181
Italy	ITA12	1	DRW	1	End_drought_1	39	0.0973658	0.000184216
Italy	ITA12	1	DRW	2	End_drought_1	39	0.100244	4.56e-05
Italy	ITA12	1	DRW	3	End_drought_1	39	0.106364	NA
Italy	ITA14	3	Control	1	End_drought_1	39	0.647267	0.0134627
Italy	ITA14	3	Control	2	End_drought_1	39	4.26084	0.0156752
Italy	ITA14	3	Control	3	End_drought_1	39	1.33618	0.0123214
Italy	ITA14	3	DRW	1	End_drought_1	39	2.51308	0.00415309
Italy	ITA14	3	DRW	2	End_drought_1	39	1.29702	0.00398268
Italy	ITA14	3	DRW	3	End_drought_1	39	1.4612	0.0037589
Italy	ITA15	1	Control	1	End_drought_1	39	2.42566	0.0140431
Italy	ITA15	1	Control	2	End_drought_1	39	4.16701	0.0155282
Italy	ITA15	1	Control	3	End_drought_1	39	1.18305	0.0173783
Italy	ITA15	1	DRW	1	End_drought_1	39	1.34357	0.00412544
Italy	ITA15	1	DRW	2	End_drought_1	39	2.01243	0.00395563
Italy	ITA15	1	DRW	3	End_drought_1	39	0.736114	0.00371713
Italy	ITA16	1	Control	1	End_drought_1	39	1.93954	0.0630258
Italy	ITA16	1	Control	2	End_drought_1	39	4.00184	0.053255
Italy	ITA16	1	Control	3	End_drought_1	39	3.16676	0.0483269
Italy	ITA16	1	DRW	1	End_drought_1	39	2.30341	0.00102535
Italy	ITA16	1	DRW	2	End_drought_1	39	2.74417	0.00299573
Italy	ITA16	1	DRW	3	End_drought_1	39	0.678251	0.000987756
Italy	ITA20	3	Control	1	End_drought_1	39	1.1939	0.00490368
Italy	ITA20	3	Control	2	End_drought_1	39	1.00655	0.00770642
Italy	ITA20	3	Control	3	End_drought_1	39	2.35208	0.00718557
Italy	ITA20	3	DRW	1	End_drought_1	39	2.41184	0.000378379
Italy	ITA20	3	DRW	2	End_drought_1	39	0.592876	0.000279521
Italy	ITA20	3	DRW	3	End_drought_1	39	0.14165	0.000152727
Italy	ITA25	3	Control	1	End_drought_1	39	6.8378	0.0172012
Italy	ITA25	3	Control	2	End_drought_1	39	3.851	0.0170659
Italy	ITA25	3	Control	3	End_drought_1	39	2.36157	0.0157339
Italy	ITA25	3	DRW	1	End_drought_1	39	2.30118	0.00289931
Italy	ITA25	3	DRW	2	End_drought_1	39	0.2487	0.00384158
Italy	ITA25	3	DRW	3	End_drought_1	39	0.930169	0.00197965
Italy	ITA26	3	Control	1	End_drought_1	39	2.13788	0.0175561
Italy	ITA26	3	Control	2	End_drought_1	39	1.6756	0.0178184
Italy	ITA26	3	Control	3	End_drought_1	39	1.05642	0.0181218
Italy	ITA26	3	DRW	1	End_drought_1	39	0.142913	5.65e-05
Italy	ITA26	3	DRW	2	End_drought_1	39	1.82577	0.00245417
Italy	ITA26	3	DRW	3	End_drought_1	39	2.01593	0.00191086
Italy	ITA27	1	Control	1	End_drought_1	39	1.77843	0.0124842
Italy	ITA27	1	Control	2	End_drought_1	39	2.48528	0.0121794
Italy	ITA27	1	Control	3	End_drought_1	39	2.8113	0.0117419
Italy	ITA27	1	DRW	1	End_drought_1	39	1.87288	0.00418883
Italy	ITA27	1	DRW	2	End_drought_1	39	0.636932	0.00524626
Italy	ITA27	1	DRW	3	End_drought_1	39	2.53434	0.00517855
Italy	ITA29	3	Control	1	End_drought_1	39	3.37987	0.0173089
Italy	ITA29	3	Control	2	End_drought_1	39	2.68279	0.0158466
Italy	ITA29	3	Control	3	End_drought_1	39	2.98974	0.0144567
Italy	ITA29	3	DRW	1	End_drought_1	39	0.465112	0.000400128
Italy	ITA29	3	DRW	2	End_drought_1	39	0.49759	0.00020223
Italy	ITA29	3	DRW	3	End_drought_1	39	1.68003	0.000221268
Italy	ITA31	1	Control	1	End_drought_1	39	1.04805	0.153031
Italy	ITA31	1	Control	2	End_drought_1	39	1.30295	0.146361
Italy	ITA31	1	Control	3	End_drought_1	39	1.1552	0.160443
Italy	ITA31	1	DRW	1	End_drought_1	39	0.157333	0.00154648
Italy	ITA31	1	DRW	2	End_drought_1	39	0.616155	0.00113366
Italy	ITA31	1	DRW	3	End_drought_1	39	0.817378	0.00229803
Italy	ITA35	1	Control	1	End_drought_1	39	6.43806	0.0156356
Italy	ITA35	1	Control	2	End_drought_1	39	2.57491	0.01671
Italy	ITA35	1	Control	3	End_drought_1	39	1.74024	0.0143221
Italy	ITA35	1	DRW	1	End_drought_1	39	0.841747	4.44e-05
Italy	ITA35	1	DRW	2	End_drought_1	39	0.713255	4.42e-05
Italy	ITA35	1	DRW	3	End_drought_1	39	0.501949	4.41e-05
Italy	ITA36	3	Control	1	End_drought_1	39	2.654	0.0140882
Italy	ITA36	3	Control	2	End_drought_1	39	2.05716	0.013063
Italy	ITA36	3	Control	3	End_drought_1	39	5.91508	0.0165718
Italy	ITA36	3	DRW	1	End_drought_1	39	0.414488	0.00339325
Italy	ITA36	3	DRW	2	End_drought_1	39	0.850197	0.00365095
Italy	ITA36	3	DRW	3	End_drought_1	39	0.285712	0.00381149
Poland	POL02	1	Control	1	End_drought_1	8	3.90104	0.0729692
Poland	POL02	1	Control	2	End_drought_1	8	1.61765	0.0609803
Poland	POL02	1	Control	3	End_drought_1	8	1.32036	0.0692777
Poland	POL02	1	DRW	1	End_drought_1	8	0.502784	0.0251386
Poland	POL02	1	DRW	2	End_drought_1	8	0.438467	0.0271251
Poland	POL02	1	DRW	3	End_drought_1	8	0.85368	0.02948
Poland	POL03	1	Control	1	End_drought_1	8	0.675676	0.127591
Poland	POL03	1	Control	2	End_drought_1	8	3.46507	0.10437
Poland	POL03	1	Control	3	End_drought_1	8	2.82875	0.121722
Poland	POL03	1	DRW	1	End_drought_1	8	0.440391	0.00594248
Poland	POL03	1	DRW	2	End_drought_1	8	0.402402	0.0333558
Poland	POL03	1	DRW	3	End_drought_1	8	1.11028	0.0331668
Poland	POL04	3	Control	1	End_drought_1	8	2.74606	0.0601727
Poland	POL04	3	Control	2	End_drought_1	8	0.494087	0.0477792
Poland	POL04	3	Control	3	End_drought_1	8	4.88065	0.00126132
Poland	POL04	3	DRW	1	End_drought_1	8	1.1538	0.014765
Poland	POL04	3	DRW	2	End_drought_1	8	0.410343	0.0264716
Poland	POL04	3	DRW	3	End_drought_1	8	1.72459	0.0175507
Poland	POL06	3	Control	1	End_drought_1	8	1.184	0.0403806
Poland	POL06	3	Control	2	End_drought_1	8	1.87777	0.0624631
Poland	POL06	3	Control	3	End_drought_1	8	0.456207	0.036625
Poland	POL06	3	DRW	1	End_drought_1	8	0.989105	0.0139414
Poland	POL06	3	DRW	2	End_drought_1	8	0.540105	0.0161864
Poland	POL06	3	DRW	3	End_drought_1	8	0.989902	0.0161933
Poland	POL10	3	Control	1	End_drought_1	8	1.31042	0.0642547
Poland	POL10	3	Control	2	End_drought_1	8	0.286276	0.0565777
Poland	POL10	3	Control	3	End_drought_1	8	2.45927	0.0560532
Poland	POL10	3	DRW	1	End_drought_1	8	0.870752	0.0382459
Poland	POL10	3	DRW	2	End_drought_1	8	1.14689	0.0392097
Poland	POL10	3	DRW	3	End_drought_1	8	1.00708	0.039013
Poland	POL12	1	Control	1	End_drought_1	8	2.56304	0.0499958
Poland	POL12	1	Control	2	End_drought_1	8	0.490201	0.0513274
Poland	POL12	1	Control	3	End_drought_1	8	0.55369	0.0623519
Poland	POL12	1	DRW	1	End_drought_1	8	0.907784	0.023774
Poland	POL12	1	DRW	2	End_drought_1	8	0.431885	0.0232092
Poland	POL12	1	DRW	3	End_drought_1	8	NA	NA
Poland	POL13	3	Control	1	End_drought_1	8	0.542526	0.0387722
Poland	POL13	3	Control	2	End_drought_1	8	0.45588	0.0536596
Poland	POL13	3	Control	3	End_drought_1	8	1.67186	0.0567227
Poland	POL13	3	DRW	1	End_drought_1	8	1.16044	0.0254394
Poland	POL13	3	DRW	2	End_drought_1	8	0.637559	0.0480736
Poland	POL13	3	DRW	3	End_drought_1	8	0.124153	0.0254791
Poland	POL18	3	Control	1	End_drought_1	8	2.16756	0.0557314
Poland	POL18	3	Control	2	End_drought_1	8	0.452393	0.0577914
Poland	POL18	3	Control	3	End_drought_1	8	2.70652	0.057049
Poland	POL18	3	DRW	1	End_drought_1	8	1.71519	0.0190213
Poland	POL18	3	DRW	2	End_drought_1	8	1.64277	0.0170882
Poland	POL18	3	DRW	3	End_drought_1	8	0.590543	0.0088514
Poland	POL20	1	Control	1	End_drought_1	8	2.25057	0.0419948
Poland	POL20	1	Control	2	End_drought_1	8	2.82617	0.046801
Poland	POL20	1	Control	3	End_drought_1	8	5.57584	0.0545625
Poland	POL20	1	DRW	1	End_drought_1	8	1.09137	0.0205382
Poland	POL20	1	DRW	2	End_drought_1	8	1.17497	0.02231
Poland	POL20	1	DRW	3	End_drought_1	8	0.60862	0.0226411
Poland	POL21	1	Control	1	End_drought_1	8	1.71693	0.101428
Poland	POL21	1	Control	2	End_drought_1	8	0.521759	0.10008
Poland	POL21	1	Control	3	End_drought_1	8	1.61177	0.103538
Poland	POL21	1	DRW	1	End_drought_1	8	0.462554	0.00375855
Poland	POL21	1	DRW	2	End_drought_1	8	0.866433	0.0285711
Poland	POL21	1	DRW	3	End_drought_1	8	0.645256	0.00789108
Poland	POL22	3	Control	1	End_drought_1	8	6.22889	0.129187
Poland	POL22	3	Control	2	End_drought_1	8	4.77843	0.117639
Poland	POL22	3	Control	3	End_drought_1	8	2.46583	0.118653
Poland	POL22	3	DRW	1	End_drought_1	8	1.45156	0.0846812
Poland	POL22	3	DRW	2	End_drought_1	8	1.7293	0.0715393
Poland	POL22	3	DRW	3	End_drought_1	8	1.2829	0.0820066
Poland	POL23	3	Control	1	End_drought_1	8	0.591514	0.0642084
Poland	POL23	3	Control	2	End_drought_1	8	0.853693	0.0588904
Poland	POL23	3	Control	3	End_drought_1	8	1.21739	0.0650699
Poland	POL23	3	DRW	1	End_drought_1	8	0.31824	0.0203651
Poland	POL23	3	DRW	2	End_drought_1	8	0.323906	0.0206405
Poland	POL23	3	DRW	3	End_drought_1	8	0.759826	0.0226087
Poland	POL24	3	Control	1	End_drought_1	8	0.188612	0.0540837
Poland	POL24	3	Control	2	End_drought_1	8	0.508183	0.0531494
Poland	POL24	3	Control	3	End_drought_1	8	1.42263	0.0520351
Poland	POL24	3	DRW	1	End_drought_1	8	0.325867	0.027331
Poland	POL24	3	DRW	2	End_drought_1	8	0.526854	0.0260079
Poland	POL24	3	DRW	3	End_drought_1	8	0.276335	0.0275557
Poland	POL29	3	Control	1	End_drought_1	8	1.17498	0.0779004
Poland	POL29	3	Control	2	End_drought_1	8	0.726294	0.0794786
Poland	POL29	3	Control	3	End_drought_1	8	1.41158	0.0684695
Poland	POL29	3	DRW	1	End_drought_1	8	0.686715	0.0432121
Poland	POL29	3	DRW	2	End_drought_1	8	1.04503	0.0437165
Poland	POL29	3	DRW	3	End_drought_1	8	0.823656	0.0431813
Poland	POL30	3	Control	1	End_drought_1	8	1.41678	0.0601309
Poland	POL30	3	Control	2	End_drought_1	8	1.9165	0.0638278
Poland	POL30	3	Control	3	End_drought_1	8	0.63648	0.0690558
Poland	POL30	3	DRW	1	End_drought_1	8	0.188626	0.0416732
Poland	POL30	3	DRW	2	End_drought_1	8	0.377819	0.0349633
Poland	POL30	3	DRW	3	End_drought_1	8	0.738007	0.0411471
Poland	POL33	3	Control	1	End_drought_1	8	1.50325	0.0671986
Poland	POL33	3	Control	2	End_drought_1	8	0.266259	0.0716288
Poland	POL33	3	Control	3	End_drought_1	8	0.256383	0.0734966
Poland	POL33	3	DRW	1	End_drought_1	8	0.304276	0.0499529
Poland	POL33	3	DRW	2	End_drought_1	8	0.930038	0.0481433
Poland	POL33	3	DRW	3	End_drought_1	8	0.698322	0.0442628
Poland	POL36	3	Control	1	End_drought_1	8	1.02658	0.0619393
Poland	POL36	3	Control	2	End_drought_1	8	0.55802	0.066445
Poland	POL36	3	Control	3	End_drought_1	8	5.65233	0.0845945
Poland	POL36	3	DRW	1	End_drought_1	8	1.10855	0.0157038
Poland	POL36	3	DRW	2	End_drought_1	8	1.20925	0.0272937
Poland	POL36	3	DRW	3	End_drought_1	8	1.4183	0.0245691
Poland	POL38	3	Control	1	End_drought_1	8	0.653719	0.04583
Poland	POL38	3	Control	2	End_drought_1	8	0.679047	0.0442914
Poland	POL38	3	Control	3	End_drought_1	8	2.18197	0.0481959
Poland	POL38	3	DRW	1	End_drought_1	8	0.212899	0.0306868
Poland	POL38	3	DRW	2	End_drought_1	8	0.868314	0.0315675
Poland	POL38	3	DRW	3	End_drought_1	8	0.205994	0.03568
Poland	POL40	1	Control	1	End_drought_1	8	1.97328	0.124441
Poland	POL40	1	Control	2	End_drought_1	8	0.903063	0.116735
Poland	POL40	1	Control	3	End_drought_1	8	3.771	0.121868
Poland	POL40	1	DRW	1	End_drought_1	8	0.658696	0.0182106
Poland	POL40	1	DRW	2	End_drought_1	8	0.163329	0.000674653
Poland	POL40	1	DRW	3	End_drought_1	8	0.122963	0.000815612
Poland	POL43	3	Control	1	End_drought_1	8	1.93882	0.0839479
Poland	POL43	3	Control	2	End_drought_1	8	0.492625	0.0735643
Poland	POL43	3	Control	3	End_drought_1	8	2.08319	0.0784016
Poland	POL43	3	DRW	1	End_drought_1	8	1.17617	0.0427537
Poland	POL43	3	DRW	2	End_drought_1	8	0.925391	0.0384222
Poland	POL43	3	DRW	3	End_drought_1	8	0.418986	0.0421102
Romania	ROM01	1	Control	1	End_drought_1	12	1.42938	0.0705946
Romania	ROM01	1	Control	2	End_drought_1	12	1.29562	0.0714403
Romania	ROM01	1	Control	3	End_drought_1	12	3.64654	0.111131
Romania	ROM01	1	DRW	1	End_drought_1	12	4.44102	0.00145941
Romania	ROM01	1	DRW	2	End_drought_1	12	1.37011	0.0982964
Romania	ROM01	1	DRW	3	End_drought_1	12	3.22273	0.0411016
Romania	ROM02	1	Control	1	End_drought_1	12	17.545	0.000328571
Romania	ROM02	1	Control	2	End_drought_1	12	1.04682	0.0779301
Romania	ROM02	1	Control	3	End_drought_1	12	4.18469	0.126563
Romania	ROM02	1	DRW	1	End_drought_1	12	3.03085	0.052882
Romania	ROM02	1	DRW	2	End_drought_1	12	3.01987	0.0524126
Romania	ROM02	1	DRW	3	End_drought_1	12	2.34445	0.103877
Romania	ROM03	3	Control	1	End_drought_1	12	0.392931	0.141037
Romania	ROM03	3	Control	2	End_drought_1	12	1.92049	0.148211
Romania	ROM03	3	Control	3	End_drought_1	12	0.484806	0.144782
Romania	ROM03	3	DRW	1	End_drought_1	12	0.629275	0.0498849
Romania	ROM03	3	DRW	2	End_drought_1	12	0.812593	0.0241236
Romania	ROM03	3	DRW	3	End_drought_1	12	0.724593	0.0579324
Romania	ROM07	1	Control	1	End_drought_1	12	7.92226	0.0901274
Romania	ROM07	1	Control	2	End_drought_1	12	NA	0.000371826
Romania	ROM07	1	Control	3	End_drought_1	12	1.81765	0.0580153
Romania	ROM07	1	DRW	1	End_drought_1	12	0.827547	0.0137806
Romania	ROM07	1	DRW	2	End_drought_1	12	1.41644	0.02315
Romania	ROM07	1	DRW	3	End_drought_1	12	2.86851	0.0457918
Romania	ROM10	3	Control	1	End_drought_1	12	1.28179	0.0884633
Romania	ROM10	3	Control	2	End_drought_1	12	1.27648	0.0698822
Romania	ROM10	3	Control	3	End_drought_1	12	3.43296	0.119982
Romania	ROM10	3	DRW	1	End_drought_1	12	1.50196	0.0872433
Romania	ROM10	3	DRW	2	End_drought_1	12	2.00998	0.023837
Romania	ROM10	3	DRW	3	End_drought_1	12	2.27925	0.031265
Romania	ROM11	3	Control	1	End_drought_1	12	4.63491	0.123534
Romania	ROM11	3	Control	2	End_drought_1	12	0.883626	0.107477
Romania	ROM11	3	Control	3	End_drought_1	12	2.74342	0.0850703
Romania	ROM11	3	DRW	1	End_drought_1	12	3.1286	0.0737172
Romania	ROM11	3	DRW	2	End_drought_1	12	NA	NA
Romania	ROM11	3	DRW	3	End_drought_1	12	1.94947	0.0542952
Romania	ROM13	1	Control	1	End_drought_1	12	1.58421	0.100021
Romania	ROM13	1	Control	2	End_drought_1	12	1.79974	0.0250767
Romania	ROM13	1	Control	3	End_drought_1	12	1.79383	0.0288932
Romania	ROM13	1	DRW	1	End_drought_1	12	1.99379	0.015796
Romania	ROM13	1	DRW	2	End_drought_1	12	1.90345	0.0274079
Romania	ROM13	1	DRW	3	End_drought_1	12	0.739184	0.0197659
Romania	ROM15	1	Control	1	End_drought_1	12	3.55062	0.121292
Romania	ROM15	1	Control	2	End_drought_1	12	2.9665	0.12758
Romania	ROM15	1	Control	3	End_drought_1	12	2.7463	0.126981
Romania	ROM15	1	DRW	1	End_drought_1	12	1.2215	0.105365
Romania	ROM15	1	DRW	2	End_drought_1	12	0.360255	0.111038
Romania	ROM15	1	DRW	3	End_drought_1	12	1.47504	0.123507
Romania	ROM16	1	Control	1	End_drought_1	12	2.38631	0.0529123
Romania	ROM16	1	Control	2	End_drought_1	12	1.7898	0.0505987
Romania	ROM16	1	Control	3	End_drought_1	12	1.50088	0.0474928
Romania	ROM16	1	DRW	1	End_drought_1	12	1.37056	0.0383705
Romania	ROM16	1	DRW	2	End_drought_1	12	1.33224	0.0351475
Romania	ROM16	1	DRW	3	End_drought_1	12	2.08646	0.034637
Romania	ROM18	3	Control	1	End_drought_1	12	2.63693	0.107989
Romania	ROM18	3	Control	2	End_drought_1	12	NA	6.32e-05
Romania	ROM18	3	Control	3	End_drought_1	12	3.12869	0.113875
Romania	ROM18	3	DRW	1	End_drought_1	12	3.85869	0.0709757
Romania	ROM18	3	DRW	2	End_drought_1	12	4.01678	0.0807625
Romania	ROM18	3	DRW	3	End_drought_1	12	3.16869	0.0948966
Romania	ROM20	3	Control	1	End_drought_1	12	1.10728	0.0465374
Romania	ROM20	3	Control	2	End_drought_1	12	0.547285	0.0431978
Romania	ROM20	3	Control	3	End_drought_1	12	1.57111	0.0388198
Romania	ROM20	3	DRW	1	End_drought_1	12	1.30964	0.0200515
Romania	ROM20	3	DRW	2	End_drought_1	12	0.499466	0.0209058
Romania	ROM20	3	DRW	3	End_drought_1	12	0.547629	0.0230976
Romania	ROM21	3	Control	1	End_drought_1	12	2.52383	0.0879814
Romania	ROM21	3	Control	2	End_drought_1	12	1.0518	0.105677
Romania	ROM21	3	Control	3	End_drought_1	12	1.82233	0.0846512
Romania	ROM21	3	DRW	1	End_drought_1	12	1.11513	0.0267797
Romania	ROM21	3	DRW	2	End_drought_1	12	2.32325	0.0292194
Romania	ROM21	3	DRW	3	End_drought_1	12	2.44566	0.042644
Romania	ROM22	3	Control	1	End_drought_1	12	2.71182	0.0667876
Romania	ROM22	3	Control	2	End_drought_1	12	1.19265	0.0548535
Romania	ROM22	3	Control	3	End_drought_1	12	1.12903	0.0520546
Romania	ROM22	3	DRW	1	End_drought_1	12	2.46304	0.0326238
Romania	ROM22	3	DRW	2	End_drought_1	12	1.10753	0.0298448
Romania	ROM22	3	DRW	3	End_drought_1	12	1.49546	0.0406203
Romania	ROM23	1	Control	1	End_drought_1	12	2.4155	0.107859
Romania	ROM23	1	Control	2	End_drought_1	12	1.45393	0.0467764
Romania	ROM23	1	Control	3	End_drought_1	12	0.518677	0.0394333
Romania	ROM23	1	DRW	1	End_drought_1	12	2.76784	0.0296196
Romania	ROM23	1	DRW	2	End_drought_1	12	0.765215	0.0194392
Romania	ROM23	1	DRW	3	End_drought_1	12	1.97052	0.0282976
Romania	ROM25	3	Control	1	End_drought_1	12	3.34003	0.0757395
Romania	ROM25	3	Control	2	End_drought_1	12	2.68771	0.0581682
Romania	ROM25	3	Control	3	End_drought_1	12	3.15496	0.0604605
Romania	ROM25	3	DRW	1	End_drought_1	12	1.94692	0.0920009
Romania	ROM25	3	DRW	2	End_drought_1	12	2.65105	0.0349895
Romania	ROM25	3	DRW	3	End_drought_1	12	1.84762	0.0276427
Romania	ROM26	1	Control	1	End_drought_1	12	3.83892	7.47e-05
Romania	ROM26	1	Control	2	End_drought_1	12	2.19206	0.00307492
Romania	ROM26	1	Control	3	End_drought_1	12	2.59925	0.00292867
Romania	ROM26	1	DRW	1	End_drought_1	12	2.90625	0.00442101
Romania	ROM26	1	DRW	2	End_drought_1	12	2.42377	0.0067384
Romania	ROM26	1	DRW	3	End_drought_1	12	4.27109	0.00500245
Finland	FIN07	1	Control	1	End_rewetting_1	0	1.88831	0.0001324
Finland	FIN07	1	Control	2	End_rewetting_1	0	1.85811	0.114391
Finland	FIN07	1	Control	3	End_rewetting_1	0	2.84526	0.0468122
Finland	FIN07	1	DRW	1	End_rewetting_1	0	4.84121	0.0751411
Finland	FIN07	1	DRW	2	End_rewetting_1	0	2.10782	0.0499239
Finland	FIN07	1	DRW	3	End_rewetting_1	0	2.49805	0.0428326
Finland	FIN10	1	Control	1	End_rewetting_1	0	4.11585	3.86e-05
Finland	FIN10	1	Control	2	End_rewetting_1	0	3.00339	3.83e-05
Finland	FIN10	1	Control	3	End_rewetting_1	0	2.41979	0.000164357
Finland	FIN10	1	DRW	1	End_rewetting_1	0	6.28736	0.000564017
Finland	FIN10	1	DRW	2	End_rewetting_1	0	4.77141	8.6e-05
Finland	FIN10	1	DRW	3	End_rewetting_1	0	4.56676	0.00632527
Finland	FIN11	1	Control	1	End_rewetting_1	0	1.87518	0.030953
Finland	FIN11	1	Control	2	End_rewetting_1	0	0.504411	0.0313754
Finland	FIN11	1	Control	3	End_rewetting_1	0	0.348151	0.0262395
Finland	FIN11	1	DRW	1	End_rewetting_1	0	0.714229	0.032587
Finland	FIN11	1	DRW	2	End_rewetting_1	0	0.44861	0.0294261
Finland	FIN11	1	DRW	3	End_rewetting_1	0	0.845826	0.0228791
Finland	FIN12	3	Control	1	End_rewetting_1	0	3.65469	4.01e-05
Finland	FIN12	3	Control	2	End_rewetting_1	0	3.10926	4.04e-05
Finland	FIN12	3	Control	3	End_rewetting_1	0	4.78607	4.01e-05
Finland	FIN12	3	DRW	1	End_rewetting_1	0	5.47306	0.000428957
Finland	FIN12	3	DRW	2	End_rewetting_1	0	4.44051	0.00022802
Finland	FIN12	3	DRW	3	End_rewetting_1	0	3.13564	0.000290491
Finland	FIN16	1	Control	1	End_rewetting_1	0	5.33306	0.000198185
Finland	FIN16	1	Control	2	End_rewetting_1	0	3.6087	9.55e-05
Finland	FIN16	1	Control	3	End_rewetting_1	0	2.16786	4.63e-05
Finland	FIN16	1	DRW	1	End_rewetting_1	0	7.37959	4.59e-05
Finland	FIN16	1	DRW	2	End_rewetting_1	0	5.84305	4.6e-05
Finland	FIN16	1	DRW	3	End_rewetting_1	0	2.71599	6.27e-05
Finland	FIN21	1	Control	1	End_rewetting_1	0	0.510031	4.23e-05
Finland	FIN21	1	Control	2	End_rewetting_1	0	1.30191	4.31e-05
Finland	FIN21	1	Control	3	End_rewetting_1	0	1.6359	5.8e-05
Finland	FIN21	1	DRW	1	End_rewetting_1	0	1.31722	0.000103473
Finland	FIN21	1	DRW	2	End_rewetting_1	0	0.84605	0.000103755
Finland	FIN21	1	DRW	3	End_rewetting_1	0	0.877592	0.027512
Finland	FIN23	1	Control	1	End_rewetting_1	0	3.59951	4.06e-05
Finland	FIN23	1	Control	2	End_rewetting_1	0	4.03857	4.06e-05
Finland	FIN23	1	Control	3	End_rewetting_1	0	4.73739	0.000190292
Finland	FIN23	1	DRW	1	End_rewetting_1	0	7.32858	0.000297774
Finland	FIN23	1	DRW	2	End_rewetting_1	0	5.89015	0.000198466
Finland	FIN23	1	DRW	3	End_rewetting_1	0	4.46243	0.000208594
Finland	FIN25	3	Control	1	End_rewetting_1	0	4.14236	4.09e-05
Finland	FIN25	3	Control	2	End_rewetting_1	0	1.33931	0.000382215
Finland	FIN25	3	Control	3	End_rewetting_1	0	3.03078	0.00029614
Finland	FIN25	3	DRW	1	End_rewetting_1	0	3.47066	0.0131459
Finland	FIN25	3	DRW	2	End_rewetting_1	0	3.53378	0.0161766
Finland	FIN25	3	DRW	3	End_rewetting_1	0	4.91304	0.00320608
Finland	FIN26	3	Control	1	End_rewetting_1	0	2.89786	4.29e-05
Finland	FIN26	3	Control	2	End_rewetting_1	0	2.22989	0.000112202
Finland	FIN26	3	Control	3	End_rewetting_1	0	2.62066	0.014091
Finland	FIN26	3	DRW	1	End_rewetting_1	0	1.47643	0.0306867
Finland	FIN26	3	DRW	2	End_rewetting_1	0	2.94718	0.0065736
Finland	FIN26	3	DRW	3	End_rewetting_1	0	2.71624	0.0420944
Italy	ITA03	1	Control	1	End_rewetting_1	39	3.74155	0.0867696
Italy	ITA03	1	Control	2	End_rewetting_1	39	1.13791	0.0781912
Italy	ITA03	1	Control	3	End_rewetting_1	39	2.26238	0.0872828
Italy	ITA03	1	DRW	1	End_rewetting_1	39	3.85082	0.12257
Italy	ITA03	1	DRW	2	End_rewetting_1	39	6.89262	0.125974
Italy	ITA03	1	DRW	3	End_rewetting_1	39	5.52837	0.126876
Italy	ITA04	1	Control	1	End_rewetting_1	39	3.2699	0.000486444
Italy	ITA04	1	Control	2	End_rewetting_1	39	4.25635	0.0714862
Italy	ITA04	1	Control	3	End_rewetting_1	39	6.85232	0.0769539
Italy	ITA04	1	DRW	1	End_rewetting_1	39	7.32266	0.00159281
Italy	ITA04	1	DRW	2	End_rewetting_1	39	NA	0.00129961
Italy	ITA04	1	DRW	3	End_rewetting_1	39	8.92767	0.00186441
Italy	ITA05	3	Control	1	End_rewetting_1	39	5.56125	0.0224724
Italy	ITA05	3	Control	2	End_rewetting_1	39	2.06098	0.0139449
Italy	ITA05	3	Control	3	End_rewetting_1	39	4.20776	0.0153119
Italy	ITA05	3	DRW	1	End_rewetting_1	39	3.22079	0.116733
Italy	ITA05	3	DRW	2	End_rewetting_1	39	NA	0.14324
Italy	ITA05	3	DRW	3	End_rewetting_1	39	8.7986	0.108047
Italy	ITA06	1	Control	1	End_rewetting_1	39	3.22177	0.0559345
Italy	ITA06	1	Control	2	End_rewetting_1	39	0.685067	0.0460542
Italy	ITA06	1	Control	3	End_rewetting_1	39	0.709439	0.0514572
Italy	ITA06	1	DRW	1	End_rewetting_1	39	5.78855	0.0950053
Italy	ITA06	1	DRW	2	End_rewetting_1	39	6.08132	0.108712
Italy	ITA06	1	DRW	3	End_rewetting_1	39	6.00719	0.0983857
Italy	ITA07	1	Control	1	End_rewetting_1	39	3.04083	0.0115147
Italy	ITA07	1	Control	2	End_rewetting_1	39	1.92408	0.0103157
Italy	ITA07	1	Control	3	End_rewetting_1	39	1.40425	0.0119017
Italy	ITA07	1	DRW	1	End_rewetting_1	39	5.51653	0.0405713
Italy	ITA07	1	DRW	2	End_rewetting_1	39	6.1566	0.0462404
Italy	ITA07	1	DRW	3	End_rewetting_1	39	4.95127	0.0369208
Italy	ITA09	3	Control	1	End_rewetting_1	39	3.74911	0.000399069
Italy	ITA09	3	Control	2	End_rewetting_1	39	3.48905	0.0836154
Italy	ITA09	3	Control	3	End_rewetting_1	39	1.74603	0.116953
Italy	ITA09	3	DRW	1	End_rewetting_1	39	1.142	0.144239
Italy	ITA09	3	DRW	2	End_rewetting_1	39	5.18427	0.140779
Italy	ITA09	3	DRW	3	End_rewetting_1	39	3.08795	0.136402
Italy	ITA10	3	Control	1	End_rewetting_1	39	2.77615	0.0242145
Italy	ITA10	3	Control	2	End_rewetting_1	39	1.71966	0.000530366
Italy	ITA10	3	Control	3	End_rewetting_1	39	2.80254	0.0197973
Italy	ITA10	3	DRW	1	End_rewetting_1	39	5.27615	0.0259545
Italy	ITA10	3	DRW	2	End_rewetting_1	39	5.63128	0.0278442
Italy	ITA10	3	DRW	3	End_rewetting_1	39	4.78448	0.0223412
Italy	ITA12	1	Control	1	End_rewetting_1	39	1.20833	0.0343642
Italy	ITA12	1	Control	2	End_rewetting_1	39	2.83514	0.0278059
Italy	ITA12	1	Control	3	End_rewetting_1	39	2.46105	0.0339142
Italy	ITA12	1	DRW	1	End_rewetting_1	39	7.50803	0.0493641
Italy	ITA12	1	DRW	2	End_rewetting_1	39	1.20741	0.0261136
Italy	ITA12	1	DRW	3	End_rewetting_1	39	7.91687	0.0417838
Italy	ITA14	3	Control	1	End_rewetting_1	39	2.35774	0.0184661
Italy	ITA14	3	Control	2	End_rewetting_1	39	1.25802	0.0240551
Italy	ITA14	3	Control	3	End_rewetting_1	39	1.7772	0.0165683
Italy	ITA14	3	DRW	1	End_rewetting_1	39	2.19306	0.03156
Italy	ITA14	3	DRW	2	End_rewetting_1	39	2.22532	0.0220558
Italy	ITA14	3	DRW	3	End_rewetting_1	39	2.85878	0.0215267
Italy	ITA15	1	Control	1	End_rewetting_1	39	2.90914	0.0147825
Italy	ITA15	1	Control	2	End_rewetting_1	39	2.60605	0.0177432
Italy	ITA15	1	Control	3	End_rewetting_1	39	2.27437	0.0201736
Italy	ITA15	1	DRW	1	End_rewetting_1	39	0.82067	0.02507
Italy	ITA15	1	DRW	2	End_rewetting_1	39	1.91511	0.0227983
Italy	ITA15	1	DRW	3	End_rewetting_1	39	1.3159	0.0204179
Italy	ITA16	1	Control	1	End_rewetting_1	39	4.99343	0.0581185
Italy	ITA16	1	Control	2	End_rewetting_1	39	4.23698	0.0503768
Italy	ITA16	1	Control	3	End_rewetting_1	39	2.89017	0.0465258
Italy	ITA16	1	DRW	1	End_rewetting_1	39	2.53174	0.0776237
Italy	ITA16	1	DRW	2	End_rewetting_1	39	7.15585	0.0825726
Italy	ITA16	1	DRW	3	End_rewetting_1	39	6.23851	0.0800448
Italy	ITA20	3	Control	1	End_rewetting_1	39	1.96797	0.00789805
Italy	ITA20	3	Control	2	End_rewetting_1	39	1.16861	0.00644462
Italy	ITA20	3	Control	3	End_rewetting_1	39	2.97832	0.00743622
Italy	ITA20	3	DRW	1	End_rewetting_1	39	6.32256	0.0360405
Italy	ITA20	3	DRW	2	End_rewetting_1	39	1.12051	0.0228347
Italy	ITA20	3	DRW	3	End_rewetting_1	39	1.5688	0.0201301
Italy	ITA25	3	Control	1	End_rewetting_1	39	2.97931	0.0178192
Italy	ITA25	3	Control	2	End_rewetting_1	39	2.80319	0.0193724
Italy	ITA25	3	Control	3	End_rewetting_1	39	2.67919	0.0161521
Italy	ITA25	3	DRW	1	End_rewetting_1	39	4.1246	0.0457246
Italy	ITA25	3	DRW	2	End_rewetting_1	39	2.80445	0.0453793
Italy	ITA25	3	DRW	3	End_rewetting_1	39	5.93926	0.0386982
Italy	ITA26	3	Control	1	End_rewetting_1	39	1.15735	0.0188157
Italy	ITA26	3	Control	2	End_rewetting_1	39	1.63623	0.0207238
Italy	ITA26	3	Control	3	End_rewetting_1	39	1.12758	0.0221648
Italy	ITA26	3	DRW	1	End_rewetting_1	39	1.5066	0.0158834
Italy	ITA26	3	DRW	2	End_rewetting_1	39	4.8133	0.0259234
Italy	ITA26	3	DRW	3	End_rewetting_1	39	5.31407	0.0244746
Italy	ITA27	1	Control	1	End_rewetting_1	39	1.71749	0.014864
Italy	ITA27	1	Control	2	End_rewetting_1	39	2.65513	0.0150197
Italy	ITA27	1	Control	3	End_rewetting_1	39	2.39725	0.0139197
Italy	ITA27	1	DRW	1	End_rewetting_1	39	4.30657	0.0243351
Italy	ITA27	1	DRW	2	End_rewetting_1	39	4.7257	0.0269203
Italy	ITA27	1	DRW	3	End_rewetting_1	39	3.08317	0.0224108
Italy	ITA29	3	Control	1	End_rewetting_1	39	2.19007	0.0139869
Italy	ITA29	3	Control	2	End_rewetting_1	39	1.05934	0.0100322
Italy	ITA29	3	Control	3	End_rewetting_1	39	1.25765	0.0122162
Italy	ITA29	3	DRW	1	End_rewetting_1	39	7.42946	0.107864
Italy	ITA29	3	DRW	2	End_rewetting_1	39	5.92261	0.0794462
Italy	ITA29	3	DRW	3	End_rewetting_1	39	7.10846	0.104641
Italy	ITA31	1	Control	1	End_rewetting_1	39	1.37625	0.138058
Italy	ITA31	1	Control	2	End_rewetting_1	39	2.1773	0.131666
Italy	ITA31	1	Control	3	End_rewetting_1	39	2.32544	0.125581
Italy	ITA31	1	DRW	1	End_rewetting_1	39	3.83656	0.118701
Italy	ITA31	1	DRW	2	End_rewetting_1	39	3.99972	0.153203
Italy	ITA31	1	DRW	3	End_rewetting_1	39	1.38416	0.00268154
Italy	ITA35	1	Control	1	End_rewetting_1	39	2.44254	0.0161576
Italy	ITA35	1	Control	2	End_rewetting_1	39	1.72048	0.0185158
Italy	ITA35	1	Control	3	End_rewetting_1	39	1.42925	0.0142136
Italy	ITA35	1	DRW	1	End_rewetting_1	39	6.23901	0.0246333
Italy	ITA35	1	DRW	2	End_rewetting_1	39	5.234	0.0221721
Italy	ITA35	1	DRW	3	End_rewetting_1	39	2.26231	0.021852
Italy	ITA36	3	Control	1	End_rewetting_1	39	2.20093	0.0195729
Italy	ITA36	3	Control	2	End_rewetting_1	39	2.17852	0.0202915
Italy	ITA36	3	Control	3	End_rewetting_1	39	2.6447	0.0211992
Italy	ITA36	3	DRW	1	End_rewetting_1	39	5.03683	0.0286132
Italy	ITA36	3	DRW	2	End_rewetting_1	39	2.24126	0.0221528
Italy	ITA36	3	DRW	3	End_rewetting_1	39	1.64199	0.0208292
Poland	POL02	1	Control	1	End_rewetting_1	8	1.38395	0.105854
Poland	POL02	1	Control	2	End_rewetting_1	8	0.431295	0.0877712
Poland	POL02	1	Control	3	End_rewetting_1	8	1.40455	0.0543009
Poland	POL02	1	DRW	1	End_rewetting_1	8	1.88142	0.0816857
Poland	POL02	1	DRW	2	End_rewetting_1	8	1.14515	0.0796827
Poland	POL02	1	DRW	3	End_rewetting_1	8	2.59188	0.0981725
Poland	POL03	1	Control	1	End_rewetting_1	8	3.02769	0.132923
Poland	POL03	1	Control	2	End_rewetting_1	8	1.82358	0.147846
Poland	POL03	1	Control	3	End_rewetting_1	8	2.37769	0.165711
Poland	POL03	1	DRW	1	End_rewetting_1	8	2.87438	0.137915
Poland	POL03	1	DRW	2	End_rewetting_1	8	2.57845	0.117715
Poland	POL03	1	DRW	3	End_rewetting_1	8	4.26079	0.166124
Poland	POL04	3	Control	1	End_rewetting_1	8	3.60033	0.0825413
Poland	POL04	3	Control	2	End_rewetting_1	8	3.26385	0.0735333
Poland	POL04	3	Control	3	End_rewetting_1	8	6.46582	0.000146191
Poland	POL04	3	DRW	1	End_rewetting_1	8	2.1881	0.0614554
Poland	POL04	3	DRW	2	End_rewetting_1	8	1.99697	0.070638
Poland	POL04	3	DRW	3	End_rewetting_1	8	1.42769	0.0737474
Poland	POL06	3	Control	1	End_rewetting_1	8	2.08236	0.0519226
Poland	POL06	3	Control	2	End_rewetting_1	8	1.65572	0.0731649
Poland	POL06	3	Control	3	End_rewetting_1	8	2.36666	0.0434811
Poland	POL06	3	DRW	1	End_rewetting_1	8	2.64304	0.0369572
Poland	POL06	3	DRW	2	End_rewetting_1	8	1.88662	0.0444699
Poland	POL06	3	DRW	3	End_rewetting_1	8	2.49237	0.0427476
Poland	POL10	3	Control	1	End_rewetting_1	8	1.60394	0.0823961
Poland	POL10	3	Control	2	End_rewetting_1	8	1.1329	0.0654903
Poland	POL10	3	Control	3	End_rewetting_1	8	1.56087	0.0618913
Poland	POL10	3	DRW	1	End_rewetting_1	8	0.333499	0.0713607
Poland	POL10	3	DRW	2	End_rewetting_1	8	2.50611	0.0663325
Poland	POL10	3	DRW	3	End_rewetting_1	8	1.85557	0.0692036
Poland	POL12	1	Control	1	End_rewetting_1	8	1.50204	0.0505475
Poland	POL12	1	Control	2	End_rewetting_1	8	1.38521	0.0519224
Poland	POL12	1	Control	3	End_rewetting_1	8	2.10398	0.0675697
Poland	POL12	1	DRW	1	End_rewetting_1	8	1.53687	0.056263
Poland	POL12	1	DRW	2	End_rewetting_1	8	1.89977	0.055674
Poland	POL12	1	DRW	3	End_rewetting_1	8	NA	NA
Poland	POL13	3	Control	1	End_rewetting_1	8	1.72852	0.0419035
Poland	POL13	3	Control	2	End_rewetting_1	8	2.60536	0.0621603
Poland	POL13	3	Control	3	End_rewetting_1	8	1.43227	0.0444819
Poland	POL13	3	DRW	1	End_rewetting_1	8	2.41115	0.0585879
Poland	POL13	3	DRW	2	End_rewetting_1	8	3.05616	0.0906531
Poland	POL13	3	DRW	3	End_rewetting_1	8	2.40015	0.0521606
Poland	POL18	3	Control	1	End_rewetting_1	8	1.95529	0.0721067
Poland	POL18	3	Control	2	End_rewetting_1	8	2.14606	0.0729403
Poland	POL18	3	Control	3	End_rewetting_1	8	1.55893	0.0793052
Poland	POL18	3	DRW	1	End_rewetting_1	8	2.07747	0.0663678
Poland	POL18	3	DRW	2	End_rewetting_1	8	2.38794	0.0612142
Poland	POL18	3	DRW	3	End_rewetting_1	8	3.72865	0.0625591
Poland	POL20	1	Control	1	End_rewetting_1	8	0.385388	0.0520212
Poland	POL20	1	Control	2	End_rewetting_1	8	0.828638	0.052311
Poland	POL20	1	Control	3	End_rewetting_1	8	2.19933	0.064964
Poland	POL20	1	DRW	1	End_rewetting_1	8	2.15401	0.0452586
Poland	POL20	1	DRW	2	End_rewetting_1	8	1.46095	0.0496246
Poland	POL20	1	DRW	3	End_rewetting_1	8	1.86948	0.0225312
Poland	POL21	1	Control	1	End_rewetting_1	8	1.80749	0.118655
Poland	POL21	1	Control	2	End_rewetting_1	8	1.466	0.13041
Poland	POL21	1	Control	3	End_rewetting_1	8	1.87596	0.124476
Poland	POL21	1	DRW	1	End_rewetting_1	8	2.88141	0.077291
Poland	POL21	1	DRW	2	End_rewetting_1	8	0.323946	0.0937502
Poland	POL21	1	DRW	3	End_rewetting_1	8	1.13423	0.0847941
Poland	POL22	3	Control	1	End_rewetting_1	8	1.74093	0.140685
Poland	POL22	3	Control	2	End_rewetting_1	8	2.32866	0.187043
Poland	POL22	3	Control	3	End_rewetting_1	8	1.59994	0.196595
Poland	POL22	3	DRW	1	End_rewetting_1	8	3.62606	0.132834
Poland	POL22	3	DRW	2	End_rewetting_1	8	4.41371	0.157143
Poland	POL22	3	DRW	3	End_rewetting_1	8	2.85764	0.177347
Poland	POL23	3	Control	1	End_rewetting_1	8	0.867507	0.0651495
Poland	POL23	3	Control	2	End_rewetting_1	8	1.2303	0.0665145
Poland	POL23	3	Control	3	End_rewetting_1	8	1.46207	0.0696957
Poland	POL23	3	DRW	1	End_rewetting_1	8	1.89363	0.0621611
Poland	POL23	3	DRW	2	End_rewetting_1	8	0.721842	0.0632779
Poland	POL23	3	DRW	3	End_rewetting_1	8	0.554928	0.0619449
Poland	POL24	3	Control	1	End_rewetting_1	8	0.533967	0.0608195
Poland	POL24	3	Control	2	End_rewetting_1	8	0.227478	0.0597997
Poland	POL24	3	Control	3	End_rewetting_1	8	1.06857	0.0567842
Poland	POL24	3	DRW	1	End_rewetting_1	8	0.90069	0.0634259
Poland	POL24	3	DRW	2	End_rewetting_1	8	0.681708	0.0616933
Poland	POL24	3	DRW	3	End_rewetting_1	8	0.566111	0.0674059
Poland	POL29	3	Control	1	End_rewetting_1	8	1.4275	0.0931467
Poland	POL29	3	Control	2	End_rewetting_1	8	0.837372	0.086599
Poland	POL29	3	Control	3	End_rewetting_1	8	0.7014	0.0761359
Poland	POL29	3	DRW	1	End_rewetting_1	8	2.53662	0.0780346
Poland	POL29	3	DRW	2	End_rewetting_1	8	2.39568	0.0143529
Poland	POL29	3	DRW	3	End_rewetting_1	8	0.907248	0.0873659
Poland	POL30	3	Control	1	End_rewetting_1	8	0.336795	0.073365
Poland	POL30	3	Control	2	End_rewetting_1	8	1.56453	0.0674209
Poland	POL30	3	Control	3	End_rewetting_1	8	1.01683	0.0698146
Poland	POL30	3	DRW	1	End_rewetting_1	8	2.13446	0.0597968
Poland	POL30	3	DRW	2	End_rewetting_1	8	1.25517	0.0582292
Poland	POL30	3	DRW	3	End_rewetting_1	8	1.55889	0.0696195
Poland	POL33	3	Control	1	End_rewetting_1	8	0.509752	0.0502647
Poland	POL33	3	Control	2	End_rewetting_1	8	0.231556	0.0757961
Poland	POL33	3	Control	3	End_rewetting_1	8	1.40788	0.0746111
Poland	POL33	3	DRW	1	End_rewetting_1	8	0.386102	0.0712811
Poland	POL33	3	DRW	2	End_rewetting_1	8	0.924367	0.0734097
Poland	POL33	3	DRW	3	End_rewetting_1	8	1.6711	0.0706691
Poland	POL36	3	Control	1	End_rewetting_1	8	2.79193	0.0749653
Poland	POL36	3	Control	2	End_rewetting_1	8	2.31632	0.0842581
Poland	POL36	3	Control	3	End_rewetting_1	8	0.8849	0.115014
Poland	POL36	3	DRW	1	End_rewetting_1	8	4.76776	0.103948
Poland	POL36	3	DRW	2	End_rewetting_1	8	2.95474	0.0837446
Poland	POL36	3	DRW	3	End_rewetting_1	8	3.98958	0.0947408
Poland	POL38	3	Control	1	End_rewetting_1	8	0.455595	0.0524359
Poland	POL38	3	Control	2	End_rewetting_1	8	0.391513	0.0495007
Poland	POL38	3	Control	3	End_rewetting_1	8	0.909438	0.0505715
Poland	POL38	3	DRW	1	End_rewetting_1	8	1.15201	0.0439129
Poland	POL38	3	DRW	2	End_rewetting_1	8	1.4251	0.0437868
Poland	POL38	3	DRW	3	End_rewetting_1	8	1.26311	0.0496541
Poland	POL40	1	Control	1	End_rewetting_1	8	2.31463	0.135154
Poland	POL40	1	Control	2	End_rewetting_1	8	2.05911	0.146971
Poland	POL40	1	Control	3	End_rewetting_1	8	1.70496	0.158165
Poland	POL40	1	DRW	1	End_rewetting_1	8	1.55548	0.120946
Poland	POL40	1	DRW	2	End_rewetting_1	8	2.62284	0.1157
Poland	POL40	1	DRW	3	End_rewetting_1	8	4.57037	0.111721
Poland	POL43	3	Control	1	End_rewetting_1	8	1.33499	0.0869523
Poland	POL43	3	Control	2	End_rewetting_1	8	1.453	0.0885397
Poland	POL43	3	Control	3	End_rewetting_1	8	1.25265	0.0957751
Poland	POL43	3	DRW	1	End_rewetting_1	8	0.750684	0.0873764
Poland	POL43	3	DRW	2	End_rewetting_1	8	2.12599	0.0988868
Poland	POL43	3	DRW	3	End_rewetting_1	8	2.68062	0.0931877
Romania	ROM01	1	Control	1	End_rewetting_1	12	5.03738	9.82e-05
Romania	ROM01	1	Control	2	End_rewetting_1	12	1.41964	0.00846865
Romania	ROM01	1	Control	3	End_rewetting_1	12	1.35605	0.118193
Romania	ROM01	1	DRW	1	End_rewetting_1	12	1.10982	0.000114858
Romania	ROM01	1	DRW	2	End_rewetting_1	12	1.16661	0.130027
Romania	ROM01	1	DRW	3	End_rewetting_1	12	3.07435	0.103708
Romania	ROM02	1	Control	1	End_rewetting_1	12	NA	0.00030687
Romania	ROM02	1	Control	2	End_rewetting_1	12	3.72406	0.0815661
Romania	ROM02	1	Control	3	End_rewetting_1	12	3.73322	0.121465
Romania	ROM02	1	DRW	1	End_rewetting_1	12	4.1275	0.104715
Romania	ROM02	1	DRW	2	End_rewetting_1	12	3.97042	0.109866
Romania	ROM02	1	DRW	3	End_rewetting_1	12	4.50629	0.127314
Romania	ROM03	3	Control	1	End_rewetting_1	12	1.17871	0.145068
Romania	ROM03	3	Control	2	End_rewetting_1	12	2.68367	0.289111
Romania	ROM03	3	Control	3	End_rewetting_1	12	1.34563	0.221224
Romania	ROM03	3	DRW	1	End_rewetting_1	12	2.90123	0.353363
Romania	ROM03	3	DRW	2	End_rewetting_1	12	3.21066	0.394075
Romania	ROM03	3	DRW	3	End_rewetting_1	12	0.77201	0.298349
Romania	ROM07	1	Control	1	End_rewetting_1	12	1.5337	0.108418
Romania	ROM07	1	Control	2	End_rewetting_1	12	2.75783	0.000321767
Romania	ROM07	1	Control	3	End_rewetting_1	12	3.34942	0.0801617
Romania	ROM07	1	DRW	1	End_rewetting_1	12	4.95502	0.104665
Romania	ROM07	1	DRW	2	End_rewetting_1	12	1.50132	0.095981
Romania	ROM07	1	DRW	3	End_rewetting_1	12	6.2224	0.163686
Romania	ROM10	3	Control	1	End_rewetting_1	12	3.02361	0.000874879
Romania	ROM10	3	Control	2	End_rewetting_1	12	3.77404	0.0771004
Romania	ROM10	3	Control	3	End_rewetting_1	12	3.64841	0.150268
Romania	ROM10	3	DRW	1	End_rewetting_1	12	3.49778	0.207357
Romania	ROM10	3	DRW	2	End_rewetting_1	12	2.90687	0.0753589
Romania	ROM10	3	DRW	3	End_rewetting_1	12	3.08005	0.083085
Romania	ROM11	3	Control	1	End_rewetting_1	12	3.42837	0.117779
Romania	ROM11	3	Control	2	End_rewetting_1	12	2.9593	0.097473
Romania	ROM11	3	Control	3	End_rewetting_1	12	3.27909	0.0846247
Romania	ROM11	3	DRW	1	End_rewetting_1	12	3.44571	0.0963684
Romania	ROM11	3	DRW	2	End_rewetting_1	12	NA	NA
Romania	ROM11	3	DRW	3	End_rewetting_1	12	1.22408	0.00030274
Romania	ROM13	1	Control	1	End_rewetting_1	12	2.24864	0.0951553
Romania	ROM13	1	Control	2	End_rewetting_1	12	1.42364	0.0210485
Romania	ROM13	1	Control	3	End_rewetting_1	12	2.33751	0.0266067
Romania	ROM13	1	DRW	1	End_rewetting_1	12	3.18821	0.0414313
Romania	ROM13	1	DRW	2	End_rewetting_1	12	3.47602	0.0516384
Romania	ROM13	1	DRW	3	End_rewetting_1	12	2.78073	0.0517251
Romania	ROM15	1	Control	1	End_rewetting_1	12	3.42286	0.12253
Romania	ROM15	1	Control	2	End_rewetting_1	12	1.72847	0.211729
Romania	ROM15	1	Control	3	End_rewetting_1	12	2.09842	0.217555
Romania	ROM15	1	DRW	1	End_rewetting_1	12	4.14018	0.285136
Romania	ROM15	1	DRW	2	End_rewetting_1	12	1.49603	0.241934
Romania	ROM15	1	DRW	3	End_rewetting_1	12	2.193	0.35039
Romania	ROM16	1	Control	1	End_rewetting_1	12	1.83995	0.048168
Romania	ROM16	1	Control	2	End_rewetting_1	12	1.05508	0.0462782
Romania	ROM16	1	Control	3	End_rewetting_1	12	0.552478	0.0449074
Romania	ROM16	1	DRW	1	End_rewetting_1	12	0.891823	0.0509057
Romania	ROM16	1	DRW	2	End_rewetting_1	12	0.379207	0.0563832
Romania	ROM16	1	DRW	3	End_rewetting_1	12	2.26586	0.0500891
Romania	ROM18	3	Control	1	End_rewetting_1	12	3.05697	0.112953
Romania	ROM18	3	Control	2	End_rewetting_1	12	6.23399	0.000175217
Romania	ROM18	3	Control	3	End_rewetting_1	12	2.65462	0.180303
Romania	ROM18	3	DRW	1	End_rewetting_1	12	5.21876	0.0102663
Romania	ROM18	3	DRW	2	End_rewetting_1	12	6.38139	0.2139
Romania	ROM18	3	DRW	3	End_rewetting_1	12	5.56124	0.25127
Romania	ROM20	3	Control	1	End_rewetting_1	12	1.47833	0.0383365
Romania	ROM20	3	Control	2	End_rewetting_1	12	1.27284	0.0440023
Romania	ROM20	3	Control	3	End_rewetting_1	12	1.73883	0.0376719
Romania	ROM20	3	DRW	1	End_rewetting_1	12	1.86045	0.0671007
Romania	ROM20	3	DRW	2	End_rewetting_1	12	1.37133	0.052066
Romania	ROM20	3	DRW	3	End_rewetting_1	12	0.444261	0.051703
Romania	ROM21	3	Control	1	End_rewetting_1	12	1.32333	0.0924784
Romania	ROM21	3	Control	2	End_rewetting_1	12	2.35694	0.118243
Romania	ROM21	3	Control	3	End_rewetting_1	12	0.68629	0.0901029
Romania	ROM21	3	DRW	1	End_rewetting_1	12	0.775018	0.078761
Romania	ROM21	3	DRW	2	End_rewetting_1	12	3.76403	0.078654
Romania	ROM21	3	DRW	3	End_rewetting_1	12	3.36078	0.11704
Romania	ROM22	3	Control	1	End_rewetting_1	12	2.79199	0.0674897
Romania	ROM22	3	Control	2	End_rewetting_1	12	1.89135	0.0571472
Romania	ROM22	3	Control	3	End_rewetting_1	12	2.31863	0.0624817
Romania	ROM22	3	DRW	1	End_rewetting_1	12	2.83484	0.0650631
Romania	ROM22	3	DRW	2	End_rewetting_1	12	3.03478	0.0614225
Romania	ROM22	3	DRW	3	End_rewetting_1	12	1.17527	0.0679245
Romania	ROM23	1	Control	1	End_rewetting_1	12	3.74379	0.0983053
Romania	ROM23	1	Control	2	End_rewetting_1	12	2.36802	0.0434832
Romania	ROM23	1	Control	3	End_rewetting_1	12	1.87537	0.041188
Romania	ROM23	1	DRW	1	End_rewetting_1	12	2.62966	0.0606175
Romania	ROM23	1	DRW	2	End_rewetting_1	12	2.80695	0.0486725
Romania	ROM23	1	DRW	3	End_rewetting_1	12	3.34283	0.0702314
Romania	ROM25	3	Control	1	End_rewetting_1	12	0.898754	0.0954201
Romania	ROM25	3	Control	2	End_rewetting_1	12	3.12218	0.0725685
Romania	ROM25	3	Control	3	End_rewetting_1	12	2.55723	0.0720657
Romania	ROM25	3	DRW	1	End_rewetting_1	12	5.26688	0.0583754
Romania	ROM25	3	DRW	2	End_rewetting_1	12	2.76399	0.100569
Romania	ROM25	3	DRW	3	End_rewetting_1	12	2.90978	0.0962444
Romania	ROM26	1	Control	1	End_rewetting_1	12	4.97747	0.000239884
Romania	ROM26	1	Control	2	End_rewetting_1	12	4.21971	0.00020644
Romania	ROM26	1	Control	3	End_rewetting_1	12	2.63792	0.000160453
Romania	ROM26	1	DRW	1	End_rewetting_1	12	4.56866	0.0002089
Romania	ROM26	1	DRW	2	End_rewetting_1	12	3.19402	0.000267588
Romania	ROM26	1	DRW	3	End_rewetting_1	12	2.06882	0.000328214
Finland	FIN07	1	Control	1	End_drought_2	0	2.17676	0.000166308
Finland	FIN07	1	Control	2	End_drought_2	0	3.78841	0.120064
Finland	FIN07	1	Control	3	End_drought_2	0	0.780247	0.0514565
Finland	FIN07	1	DRW	1	End_drought_2	0	0.312389	0.00370015
Finland	FIN07	1	DRW	2	End_drought_2	0	0.24619	0.0189831
Finland	FIN07	1	DRW	3	End_drought_2	0	0.246422	0.0216363
Finland	FIN10	1	Control	1	End_drought_2	0	2.72857	8.21e-05
Finland	FIN10	1	Control	2	End_drought_2	0	5.22033	3.85e-05
Finland	FIN10	1	Control	3	End_drought_2	0	1.84726	3.87e-05
Finland	FIN10	1	DRW	1	End_drought_2	0	0.41176	0.000337464
Finland	FIN10	1	DRW	2	End_drought_2	0	0.352058	0.000178075
Finland	FIN10	1	DRW	3	End_drought_2	0	0.422336	0.00175704
Finland	FIN11	1	Control	1	End_drought_2	0	1.7418	0.0291773
Finland	FIN11	1	Control	2	End_drought_2	0	2.12966	0.0320848
Finland	FIN11	1	Control	3	End_drought_2	0	1.41114	0.0291534
Finland	FIN11	1	DRW	1	End_drought_2	0	0.27918	0.0204338
Finland	FIN11	1	DRW	2	End_drought_2	0	0.251631	0.0146577
Finland	FIN11	1	DRW	3	End_drought_2	0	0.178959	0.0180573
Finland	FIN12	3	Control	1	End_drought_2	0	2.44054	6.32e-05
Finland	FIN12	3	Control	2	End_drought_2	0	2.84976	4.59e-05
Finland	FIN12	3	Control	3	End_drought_2	0	1.74929	4.04e-05
Finland	FIN12	3	DRW	1	End_drought_2	0	0.341148	9.63e-05
Finland	FIN12	3	DRW	2	End_drought_2	0	0.290053	9.51e-05
Finland	FIN12	3	DRW	3	End_drought_2	0	0.40669	9.68e-05
Finland	FIN16	1	Control	1	End_drought_2	0	5.38137	0.000174669
Finland	FIN16	1	Control	2	End_drought_2	0	7.16239	0.00012388
Finland	FIN16	1	Control	3	End_drought_2	0	1.2363	4.58e-05
Finland	FIN16	1	DRW	1	End_drought_2	0	0.692346	4.59e-05
Finland	FIN16	1	DRW	2	End_drought_2	0	0.659168	4.58e-05
Finland	FIN16	1	DRW	3	End_drought_2	0	0.410391	4.54e-05
Finland	FIN21	1	Control	1	End_drought_2	0	3.40822	4.23e-05
Finland	FIN21	1	Control	2	End_drought_2	0	2.76939	4.3e-05
Finland	FIN21	1	Control	3	End_drought_2	0	0.654782	4.29e-05
Finland	FIN21	1	DRW	1	End_drought_2	0	0.519609	9.61e-05
Finland	FIN21	1	DRW	2	End_drought_2	0	1.08584	6.37e-05
Finland	FIN21	1	DRW	3	End_drought_2	0	0.497387	4.26e-05
Finland	FIN23	1	Control	1	End_drought_2	0	5.61387	6.43e-05
Finland	FIN23	1	Control	2	End_drought_2	0	2.31419	4.08e-05
Finland	FIN23	1	Control	3	End_drought_2	0	3.53526	4.08e-05
Finland	FIN23	1	DRW	1	End_drought_2	0	0.303932	5.05e-05
Finland	FIN23	1	DRW	2	End_drought_2	0	0.349319	0.000114609
Finland	FIN23	1	DRW	3	End_drought_2	0	0.369144	4.06e-05
Finland	FIN25	3	Control	1	End_drought_2	0	1.25514	5.49e-05
Finland	FIN25	3	Control	2	End_drought_2	0	5.39857	0.000106947
Finland	FIN25	3	Control	3	End_drought_2	0	1.39218	0.00141353
Finland	FIN25	3	DRW	1	End_drought_2	0	0.283783	0.00163162
Finland	FIN25	3	DRW	2	End_drought_2	0	0.253498	0.00130205
Finland	FIN25	3	DRW	3	End_drought_2	0	0.215442	0.000275353
Finland	FIN26	3	Control	1	End_drought_2	0	2.76476	4.29e-05
Finland	FIN26	3	Control	2	End_drought_2	0	1.59145	4.32e-05
Finland	FIN26	3	Control	3	End_drought_2	0	1.12514	4.58e-05
Finland	FIN26	3	DRW	1	End_drought_2	0	0.288765	0.00571139
Finland	FIN26	3	DRW	2	End_drought_2	0	0.277926	0.00125104
Finland	FIN26	3	DRW	3	End_drought_2	0	0.264405	0.00756216
Italy	ITA03	1	Control	1	End_drought_2	39	2.83785	0.0747117
Italy	ITA03	1	Control	2	End_drought_2	39	1.72842	0.0670631
Italy	ITA03	1	Control	3	End_drought_2	39	0.778283	0.088264
Italy	ITA03	1	DRW	1	End_drought_2	39	0.618302	4.39e-05
Italy	ITA03	1	DRW	2	End_drought_2	39	0.281999	0.000139866
Italy	ITA03	1	DRW	3	End_drought_2	39	0.137661	4.3e-05
Italy	ITA04	1	Control	1	End_drought_2	39	8.35325	0.0844905
Italy	ITA04	1	Control	2	End_drought_2	39	3.28745	0.095443
Italy	ITA04	1	Control	3	End_drought_2	39	1.98577	0.0864323
Italy	ITA04	1	DRW	1	End_drought_2	39	0.545765	NA
Italy	ITA04	1	DRW	2	End_drought_2	39	0.331819	4.54e-05
Italy	ITA04	1	DRW	3	End_drought_2	39	0.0783186	4.42e-05
Italy	ITA05	3	Control	1	End_drought_2	39	1.85198	0.0189391
Italy	ITA05	3	Control	2	End_drought_2	39	2.58874	0.01025
Italy	ITA05	3	Control	3	End_drought_2	39	1.69022	0.0119832
Italy	ITA05	3	DRW	1	End_drought_2	39	1.12215	0.00720841
Italy	ITA05	3	DRW	2	End_drought_2	39	0.772766	0.00314563
Italy	ITA05	3	DRW	3	End_drought_2	39	0.387327	0.00265896
Italy	ITA06	1	Control	1	End_drought_2	39	3.96487	0.0414823
Italy	ITA06	1	Control	2	End_drought_2	39	1.26686	0.0362667
Italy	ITA06	1	Control	3	End_drought_2	39	2.34981	0.0436009
Italy	ITA06	1	DRW	1	End_drought_2	39	0.818913	0.00152227
Italy	ITA06	1	DRW	2	End_drought_2	39	1.32776	0.00474374
Italy	ITA06	1	DRW	3	End_drought_2	39	0.46721	0.00309022
Italy	ITA07	1	Control	1	End_drought_2	39	1.10713	0.0111001
Italy	ITA07	1	Control	2	End_drought_2	39	0.507339	0.011851
Italy	ITA07	1	Control	3	End_drought_2	39	1.93702	0.0155449
Italy	ITA07	1	DRW	1	End_drought_2	39	0.035055	0.000144457
Italy	ITA07	1	DRW	2	End_drought_2	39	0.535844	0.00276703
Italy	ITA07	1	DRW	3	End_drought_2	39	1.13185	0.00221342
Italy	ITA09	3	Control	1	End_drought_2	39	1.79525	0.134718
Italy	ITA09	3	Control	2	End_drought_2	39	2.1979	0.0774148
Italy	ITA09	3	Control	3	End_drought_2	39	3.58372	0.120487
Italy	ITA09	3	DRW	1	End_drought_2	39	0.152265	0.00015412
Italy	ITA09	3	DRW	2	End_drought_2	39	0.204128	4.45e-05
Italy	ITA09	3	DRW	3	End_drought_2	39	0.193163	4.45e-05
Italy	ITA10	3	Control	1	End_drought_2	39	0.448242	0.0264052
Italy	ITA10	3	Control	2	End_drought_2	39	1.90788	0.00323797
Italy	ITA10	3	Control	3	End_drought_2	39	1.99844	0.0281616
Italy	ITA10	3	DRW	1	End_drought_2	39	0.846096	0.00687543
Italy	ITA10	3	DRW	2	End_drought_2	39	1.73862	0.00870384
Italy	ITA10	3	DRW	3	End_drought_2	39	0.443816	0.00620949
Italy	ITA12	1	Control	1	End_drought_2	39	1.09468	0.0366137
Italy	ITA12	1	Control	2	End_drought_2	39	0.48018	0.0331019
Italy	ITA12	1	Control	3	End_drought_2	39	1.06706	0.0342162
Italy	ITA12	1	DRW	1	End_drought_2	39	0.0548029	7.72e-05
Italy	ITA12	1	DRW	2	End_drought_2	39	0.148315	4.6e-05
Italy	ITA12	1	DRW	3	End_drought_2	39	0.0684176	4.54e-05
Italy	ITA14	3	Control	1	End_drought_2	39	0.81553	0.0246052
Italy	ITA14	3	Control	2	End_drought_2	39	0.779665	0.0229222
Italy	ITA14	3	Control	3	End_drought_2	39	0.621976	0.0221301
Italy	ITA14	3	DRW	1	End_drought_2	39	0.506173	0.0046544
Italy	ITA14	3	DRW	2	End_drought_2	39	0.269994	0.00352917
Italy	ITA14	3	DRW	3	End_drought_2	39	0.280267	0.00475612
Italy	ITA15	1	Control	1	End_drought_2	39	1.83529	0.0135248
Italy	ITA15	1	Control	2	End_drought_2	39	1.22626	0.0185154
Italy	ITA15	1	Control	3	End_drought_2	39	1.43209	0.0137835
Italy	ITA15	1	DRW	1	End_drought_2	39	0.446187	4.97e-05
Italy	ITA15	1	DRW	2	End_drought_2	39	0.343137	0.00128577
Italy	ITA15	1	DRW	3	End_drought_2	39	0.216579	0.00246845
Italy	ITA16	1	Control	1	End_drought_2	39	6.12174	0.0446947
Italy	ITA16	1	Control	2	End_drought_2	39	2.36941	0.0485243
Italy	ITA16	1	Control	3	End_drought_2	39	1.81184	0.0425426
Italy	ITA16	1	DRW	1	End_drought_2	39	0.280472	0.00124344
Italy	ITA16	1	DRW	2	End_drought_2	39	0.541677	0.00152425
Italy	ITA16	1	DRW	3	End_drought_2	39	0.334048	0.00138646
Italy	ITA20	3	Control	1	End_drought_2	39	1.62768	0.0101607
Italy	ITA20	3	Control	2	End_drought_2	39	1.55646	0.00740358
Italy	ITA20	3	Control	3	End_drought_2	39	1.79476	0.00796857
Italy	ITA20	3	DRW	1	End_drought_2	39	0.507525	4.42e-05
Italy	ITA20	3	DRW	2	End_drought_2	39	0.442912	4.48e-05
Italy	ITA20	3	DRW	3	End_drought_2	39	0.903181	4.41e-05
Italy	ITA25	3	Control	1	End_drought_2	39	1.35288	0.0123637
Italy	ITA25	3	Control	2	End_drought_2	39	1.9276	0.0154551
Italy	ITA25	3	Control	3	End_drought_2	39	1.1974	0.021007
Italy	ITA25	3	DRW	1	End_drought_2	39	0.408131	0.00267364
Italy	ITA25	3	DRW	2	End_drought_2	39	0.398791	0.000746768
Italy	ITA25	3	DRW	3	End_drought_2	39	0.421184	0.00306502
Italy	ITA26	3	Control	1	End_drought_2	39	0.950747	0.016065
Italy	ITA26	3	Control	2	End_drought_2	39	0.481317	0.0137696
Italy	ITA26	3	Control	3	End_drought_2	39	0.841777	0.0179401
Italy	ITA26	3	DRW	1	End_drought_2	39	0.381248	3.92e-05
Italy	ITA26	3	DRW	2	End_drought_2	39	0.244293	0.000123727
Italy	ITA26	3	DRW	3	End_drought_2	39	0.521973	0.000931428
Italy	ITA27	1	Control	1	End_drought_2	39	1.29665	0.01089
Italy	ITA27	1	Control	2	End_drought_2	39	1.14342	0.0135866
Italy	ITA27	1	Control	3	End_drought_2	39	1.1796	0.0151245
Italy	ITA27	1	DRW	1	End_drought_2	39	0.839534	0.00451434
Italy	ITA27	1	DRW	2	End_drought_2	39	0.892002	0.00387279
Italy	ITA27	1	DRW	3	End_drought_2	39	0.443656	0.00505283
Italy	ITA29	3	Control	1	End_drought_2	39	1.43333	0.0138239
Italy	ITA29	3	Control	2	End_drought_2	39	0.933592	0.0143046
Italy	ITA29	3	Control	3	End_drought_2	39	0.948072	0.0163682
Italy	ITA29	3	DRW	1	End_drought_2	39	0.427428	4.31e-05
Italy	ITA29	3	DRW	2	End_drought_2	39	0.831654	0.000173249
Italy	ITA29	3	DRW	3	End_drought_2	39	0.660538	0.000852657
Italy	ITA31	1	Control	1	End_drought_2	39	1.16323	0.136681
Italy	ITA31	1	Control	2	End_drought_2	39	1.49949	0.123532
Italy	ITA31	1	Control	3	End_drought_2	39	0.830923	0.147282
Italy	ITA31	1	DRW	1	End_drought_2	39	0.229346	0.00313146
Italy	ITA31	1	DRW	2	End_drought_2	39	0.290364	0.00207224
Italy	ITA31	1	DRW	3	End_drought_2	39	0.371966	0.00472271
Italy	ITA35	1	Control	1	End_drought_2	39	0.402965	0.0116211
Italy	ITA35	1	Control	2	End_drought_2	39	0.579074	0.0119549
Italy	ITA35	1	Control	3	End_drought_2	39	0.640699	0.0121238
Italy	ITA35	1	DRW	1	End_drought_2	39	0.0860651	4.45e-05
Italy	ITA35	1	DRW	2	End_drought_2	39	0.113598	NA
Italy	ITA35	1	DRW	3	End_drought_2	39	0.0757775	NA
Italy	ITA36	3	Control	1	End_drought_2	39	3.11738	0.0301754
Italy	ITA36	3	Control	2	End_drought_2	39	0.61712	0.0325832
Italy	ITA36	3	Control	3	End_drought_2	39	2.65492	0.027664
Italy	ITA36	3	DRW	1	End_drought_2	39	0.346684	0.00195459
Italy	ITA36	3	DRW	2	End_drought_2	39	0.321027	0.00381242
Italy	ITA36	3	DRW	3	End_drought_2	39	0.447953	0.00359956
Poland	POL02	1	Control	1	End_drought_2	8	2.46201	0.0945384
Poland	POL02	1	Control	2	End_drought_2	8	0.346241	0.0704507
Poland	POL02	1	Control	3	End_drought_2	8	0.289273	0.0952774
Poland	POL02	1	DRW	1	End_drought_2	8	0.320829	0.0130178
Poland	POL02	1	DRW	2	End_drought_2	8	0.2093	0.0287349
Poland	POL02	1	DRW	3	End_drought_2	8	0.396117	0.0313941
Poland	POL03	1	Control	1	End_drought_2	8	1.52955	0.127028
Poland	POL03	1	Control	2	End_drought_2	8	2.16795	0.119682
Poland	POL03	1	Control	3	End_drought_2	8	0.452103	0.123251
Poland	POL03	1	DRW	1	End_drought_2	8	0.100427	0.00843629
Poland	POL03	1	DRW	2	End_drought_2	8	0.457673	0.0420564
Poland	POL03	1	DRW	3	End_drought_2	8	0.188918	0.0446909
Poland	POL04	3	Control	1	End_drought_2	8	3.24061	0.0835819
Poland	POL04	3	Control	2	End_drought_2	8	0.487818	0.0762252
Poland	POL04	3	Control	3	End_drought_2	8	1.14251	0.000103031
Poland	POL04	3	DRW	1	End_drought_2	8	1.33499	0.0369361
Poland	POL04	3	DRW	2	End_drought_2	8	1.66041	0.0475469
Poland	POL04	3	DRW	3	End_drought_2	8	0.518478	0.0495983
Poland	POL06	3	Control	1	End_drought_2	8	3.43267	0.0525314
Poland	POL06	3	Control	2	End_drought_2	8	2.24832	0.058561
Poland	POL06	3	Control	3	End_drought_2	8	1.53821	0.0445377
Poland	POL06	3	DRW	1	End_drought_2	8	0.177484	0.0187323
Poland	POL06	3	DRW	2	End_drought_2	8	0.466465	0.00763089
Poland	POL06	3	DRW	3	End_drought_2	8	0.220693	0.0173335
Poland	POL10	3	Control	1	End_drought_2	8	2.85226	0.09199
Poland	POL10	3	Control	2	End_drought_2	8	0.404364	0.0538531
Poland	POL10	3	Control	3	End_drought_2	8	0.417965	0.0633322
Poland	POL10	3	DRW	1	End_drought_2	8	0.868827	0.0353373
Poland	POL10	3	DRW	2	End_drought_2	8	0.498234	0.0370291
Poland	POL10	3	DRW	3	End_drought_2	8	0.266585	0.0428549
Poland	POL12	1	Control	1	End_drought_2	8	0.462154	0.0534549
Poland	POL12	1	Control	2	End_drought_2	8	0.402955	0.0486123
Poland	POL12	1	Control	3	End_drought_2	8	0.4796	0.0766686
Poland	POL12	1	DRW	1	End_drought_2	8	0.10001	0.00542157
Poland	POL12	1	DRW	2	End_drought_2	8	0.241838	0.00566176
Poland	POL12	1	DRW	3	End_drought_2	8	NA	NA
Poland	POL13	3	Control	1	End_drought_2	8	0.610456	0.0423065
Poland	POL13	3	Control	2	End_drought_2	8	1.36144	0.0509962
Poland	POL13	3	Control	3	End_drought_2	8	0.483987	0.0411349
Poland	POL13	3	DRW	1	End_drought_2	8	0.278394	0.026615
Poland	POL13	3	DRW	2	End_drought_2	8	1.79032	0.0402739
Poland	POL13	3	DRW	3	End_drought_2	8	1.07495	0.024402
Poland	POL18	3	Control	1	End_drought_2	8	3.3458	0.0614189
Poland	POL18	3	Control	2	End_drought_2	8	1.62597	0.0629524
Poland	POL18	3	Control	3	End_drought_2	8	1.1119	0.0809177
Poland	POL18	3	DRW	1	End_drought_2	8	0.422806	0.0214831
Poland	POL18	3	DRW	2	End_drought_2	8	0.301419	0.0252763
Poland	POL18	3	DRW	3	End_drought_2	8	1.02435	0.0252248
Poland	POL20	1	Control	1	End_drought_2	8	1.60365	0.0555862
Poland	POL20	1	Control	2	End_drought_2	8	2.48412	0.0449144
Poland	POL20	1	Control	3	End_drought_2	8	0.349826	0.0534932
Poland	POL20	1	DRW	1	End_drought_2	8	0.569753	0.0287865
Poland	POL20	1	DRW	2	End_drought_2	8	0.32802	0.0193155
Poland	POL20	1	DRW	3	End_drought_2	8	0.237769	0.0241682
Poland	POL21	1	Control	1	End_drought_2	8	1.90604	0.110058
Poland	POL21	1	Control	2	End_drought_2	8	0.957876	0.113599
Poland	POL21	1	Control	3	End_drought_2	8	0.968892	0.113221
Poland	POL21	1	DRW	1	End_drought_2	8	0.157449	0.0101221
Poland	POL21	1	DRW	2	End_drought_2	8	0.184052	0.0217199
Poland	POL21	1	DRW	3	End_drought_2	8	0.670437	0.021343
Poland	POL22	3	Control	1	End_drought_2	8	1.34043	0.135867
Poland	POL22	3	Control	2	End_drought_2	8	0.916333	0.123625
Poland	POL22	3	Control	3	End_drought_2	8	0.594171	0.12408
Poland	POL22	3	DRW	1	End_drought_2	8	1.34773	0.088709
Poland	POL22	3	DRW	2	End_drought_2	8	1.38835	0.0782451
Poland	POL22	3	DRW	3	End_drought_2	8	0.449654	0.0933877
Poland	POL23	3	Control	1	End_drought_2	8	0.429397	0.0667663
Poland	POL23	3	Control	2	End_drought_2	8	0.543849	0.0568792
Poland	POL23	3	Control	3	End_drought_2	8	0.332879	0.0653315
Poland	POL23	3	DRW	1	End_drought_2	8	0.123454	0.00215935
Poland	POL23	3	DRW	2	End_drought_2	8	0.278277	0.00134475
Poland	POL23	3	DRW	3	End_drought_2	8	0.134581	0.0145233
Poland	POL24	3	Control	1	End_drought_2	8	0.424258	0.0584159
Poland	POL24	3	Control	2	End_drought_2	8	0.35513	0.0555862
Poland	POL24	3	Control	3	End_drought_2	8	0.201071	0.0525766
Poland	POL24	3	DRW	1	End_drought_2	8	0.113093	0.0251665
Poland	POL24	3	DRW	2	End_drought_2	8	0.473246	0.0182623
Poland	POL24	3	DRW	3	End_drought_2	8	0.470813	0.00119076
Poland	POL29	3	Control	1	End_drought_2	8	1.01104	0.0863166
Poland	POL29	3	Control	2	End_drought_2	8	0.85692	0.0821869
Poland	POL29	3	Control	3	End_drought_2	8	0.435562	0.0796839
Poland	POL29	3	DRW	1	End_drought_2	8	0.431055	0.0309741
Poland	POL29	3	DRW	2	End_drought_2	8	0.826395	0.0408538
Poland	POL29	3	DRW	3	End_drought_2	8	0.402526	0.0374392
Poland	POL30	3	Control	1	End_drought_2	8	1.78038	0.0695948
Poland	POL30	3	Control	2	End_drought_2	8	0.652619	0.0623429
Poland	POL30	3	Control	3	End_drought_2	8	0.589132	0.0795726
Poland	POL30	3	DRW	1	End_drought_2	8	0.761333	0.0453862
Poland	POL30	3	DRW	2	End_drought_2	8	0.763006	0.0402115
Poland	POL30	3	DRW	3	End_drought_2	8	0.799709	0.0472319
Poland	POL33	3	Control	1	End_drought_2	8	2.02957	0.0706431
Poland	POL33	3	Control	2	End_drought_2	8	0.528252	0.0680039
Poland	POL33	3	Control	3	End_drought_2	8	0.388057	0.0730165
Poland	POL33	3	DRW	1	End_drought_2	8	0.171335	0.0348424
Poland	POL33	3	DRW	2	End_drought_2	8	0.70638	0.0363553
Poland	POL33	3	DRW	3	End_drought_2	8	0.202647	0.0338378
Poland	POL36	3	Control	1	End_drought_2	8	4.83212	0.081742
Poland	POL36	3	Control	2	End_drought_2	8	3.22458	0.106016
Poland	POL36	3	Control	3	End_drought_2	8	1.5966	0.0933729
Poland	POL36	3	DRW	1	End_drought_2	8	1.26461	0.0276898
Poland	POL36	3	DRW	2	End_drought_2	8	1.44854	0.0314867
Poland	POL36	3	DRW	3	End_drought_2	8	0.949975	0.0303774
Poland	POL38	3	Control	1	End_drought_2	8	0.994721	0.0533816
Poland	POL38	3	Control	2	End_drought_2	8	0.206712	0.0449073
Poland	POL38	3	Control	3	End_drought_2	8	0.683738	0.0498892
Poland	POL38	3	DRW	1	End_drought_2	8	0.85999	0.034424
Poland	POL38	3	DRW	2	End_drought_2	8	0.137994	0.0328451
Poland	POL38	3	DRW	3	End_drought_2	8	0.165088	0.0362531
Poland	POL40	1	Control	1	End_drought_2	8	0.513987	0.127394
Poland	POL40	1	Control	2	End_drought_2	8	0.472278	0.118549
Poland	POL40	1	Control	3	End_drought_2	8	2.95879	0.121978
Poland	POL40	1	DRW	1	End_drought_2	8	0.105205	0.000677875
Poland	POL40	1	DRW	2	End_drought_2	8	0.0861005	0.00045617
Poland	POL40	1	DRW	3	End_drought_2	8	0.0681572	0.000595571
Poland	POL43	3	Control	1	End_drought_2	8	1.53418	0.078651
Poland	POL43	3	Control	2	End_drought_2	8	2.44589	0.0726048
Poland	POL43	3	Control	3	End_drought_2	8	0.289392	0.0806972
Poland	POL43	3	DRW	1	End_drought_2	8	0.844261	0.0434628
Poland	POL43	3	DRW	2	End_drought_2	8	0.154984	0.038519
Poland	POL43	3	DRW	3	End_drought_2	8	0.21863	0.0397023
Romania	ROM01	1	Control	1	End_drought_2	12	2.2067	0.0323271
Romania	ROM01	1	Control	2	End_drought_2	12	NA	5.38e-05
Romania	ROM01	1	Control	3	End_drought_2	12	3.55324	0.122215
Romania	ROM01	1	DRW	1	End_drought_2	12	1.48048	0.000593075
Romania	ROM01	1	DRW	2	End_drought_2	12	2.75916	0.103728
Romania	ROM01	1	DRW	3	End_drought_2	12	1.53736	0.0662306
Romania	ROM02	1	Control	1	End_drought_2	12	NA	7.92e-05
Romania	ROM02	1	Control	2	End_drought_2	12	1.0414	0.0827158
Romania	ROM02	1	Control	3	End_drought_2	12	3.8988	0.121004
Romania	ROM02	1	DRW	1	End_drought_2	12	1.76837	0.0603014
Romania	ROM02	1	DRW	2	End_drought_2	12	1.06781	0.0470017
Romania	ROM02	1	DRW	3	End_drought_2	12	1.1799	0.110961
Romania	ROM03	3	Control	1	End_drought_2	12	0.549109	0.139896
Romania	ROM03	3	Control	2	End_drought_2	12	1.57822	0.2706
Romania	ROM03	3	Control	3	End_drought_2	12	0.462008	0.278124
Romania	ROM03	3	DRW	1	End_drought_2	12	0.902773	0.0506659
Romania	ROM03	3	DRW	2	End_drought_2	12	0.505198	0.0672806
Romania	ROM03	3	DRW	3	End_drought_2	12	1.01745	0.0485639
Romania	ROM07	1	Control	1	End_drought_2	12	3.40302	0.111409
Romania	ROM07	1	Control	2	End_drought_2	12	3.3573	0.000205405
Romania	ROM07	1	Control	3	End_drought_2	12	2.60867	0.0834359
Romania	ROM07	1	DRW	1	End_drought_2	12	0.58397	0.0388741
Romania	ROM07	1	DRW	2	End_drought_2	12	2.20761	0.0317194
Romania	ROM07	1	DRW	3	End_drought_2	12	1.65196	0.0469658
Romania	ROM10	3	Control	1	End_drought_2	12	1.44845	0.0337042
Romania	ROM10	3	Control	2	End_drought_2	12	7.33774	0.0706256
Romania	ROM10	3	Control	3	End_drought_2	12	4.31632	0.168093
Romania	ROM10	3	DRW	1	End_drought_2	12	0.628227	0.0789984
Romania	ROM10	3	DRW	2	End_drought_2	12	1.07622	0.0257619
Romania	ROM10	3	DRW	3	End_drought_2	12	0.33534	0.0385585
Romania	ROM11	3	Control	1	End_drought_2	12	5.1779	0.117928
Romania	ROM11	3	Control	2	End_drought_2	12	1.63978	0.0817602
Romania	ROM11	3	Control	3	End_drought_2	12	1.77488	0.0555384
Romania	ROM11	3	DRW	1	End_drought_2	12	0.632699	0.0720364
Romania	ROM11	3	DRW	2	End_drought_2	12	NA	NA
Romania	ROM11	3	DRW	3	End_drought_2	12	4.06482	0.00543394
Romania	ROM13	1	Control	1	End_drought_2	12	2.85081	0.0281977
Romania	ROM13	1	Control	2	End_drought_2	12	0.380972	0.0210454
Romania	ROM13	1	Control	3	End_drought_2	12	0.616049	0.034373
Romania	ROM13	1	DRW	1	End_drought_2	12	1.69802	0.0147607
Romania	ROM13	1	DRW	2	End_drought_2	12	0.270633	0.0103756
Romania	ROM13	1	DRW	3	End_drought_2	12	0.901687	0.0203597
Romania	ROM15	1	Control	1	End_drought_2	12	2.55787	0.12998
Romania	ROM15	1	Control	2	End_drought_2	12	6.83081	0.193469
Romania	ROM15	1	Control	3	End_drought_2	12	0.666081	0.233649
Romania	ROM15	1	DRW	1	End_drought_2	12	1.07975	0.124353
Romania	ROM15	1	DRW	2	End_drought_2	12	2.21341	0.126015
Romania	ROM15	1	DRW	3	End_drought_2	12	1.332	0.135101
Romania	ROM16	1	Control	1	End_drought_2	12	1.44556	0.0487033
Romania	ROM16	1	Control	2	End_drought_2	12	0.42355	0.0409997
Romania	ROM16	1	Control	3	End_drought_2	12	0.328943	0.0468452
Romania	ROM16	1	DRW	1	End_drought_2	12	0.398299	0.0320635
Romania	ROM16	1	DRW	2	End_drought_2	12	0.479743	0.0339454
Romania	ROM16	1	DRW	3	End_drought_2	12	1.26825	0.03665
Romania	ROM18	3	Control	1	End_drought_2	12	2.66703	0.116157
Romania	ROM18	3	Control	2	End_drought_2	12	2.13924	0.12279
Romania	ROM18	3	Control	3	End_drought_2	12	4.34138	0.170763
Romania	ROM18	3	DRW	1	End_drought_2	12	1.63373	0.0973499
Romania	ROM18	3	DRW	2	End_drought_2	12	2.9338	0.104741
Romania	ROM18	3	DRW	3	End_drought_2	12	0.781151	0.139242
Romania	ROM20	3	Control	1	End_drought_2	12	1.99655	0.0427369
Romania	ROM20	3	Control	2	End_drought_2	12	2.17459	0.0380021
Romania	ROM20	3	Control	3	End_drought_2	12	0.625113	0.0414084
Romania	ROM20	3	DRW	1	End_drought_2	12	0.282459	0.0268021
Romania	ROM20	3	DRW	2	End_drought_2	12	1.0707	0.0191811
Romania	ROM20	3	DRW	3	End_drought_2	12	0.837008	0.0195559
Romania	ROM21	3	Control	1	End_drought_2	12	2.33041	0.0907148
Romania	ROM21	3	Control	2	End_drought_2	12	4.58338	0.127138
Romania	ROM21	3	Control	3	End_drought_2	12	1.19736	0.100675
Romania	ROM21	3	DRW	1	End_drought_2	12	1.67324	0.0427025
Romania	ROM21	3	DRW	2	End_drought_2	12	1.32983	0.040898
Romania	ROM21	3	DRW	3	End_drought_2	12	1.16016	0.0593716
Romania	ROM22	3	Control	1	End_drought_2	12	2.11509	0.0660186
Romania	ROM22	3	Control	2	End_drought_2	12	2.75113	0.0469092
Romania	ROM22	3	Control	3	End_drought_2	12	1.3444	0.0520731
Romania	ROM22	3	DRW	1	End_drought_2	12	0.618891	0.0346673
Romania	ROM22	3	DRW	2	End_drought_2	12	0.360086	0.0351802
Romania	ROM22	3	DRW	3	End_drought_2	12	1.49964	0.0488983
Romania	ROM23	1	Control	1	End_drought_2	12	4.07075	0.0937882
Romania	ROM23	1	Control	2	End_drought_2	12	3.14411	0.0413783
Romania	ROM23	1	Control	3	End_drought_2	12	0.434248	0.0443725
Romania	ROM23	1	DRW	1	End_drought_2	12	0.906003	0.0237114
Romania	ROM23	1	DRW	2	End_drought_2	12	0.940905	0.0124497
Romania	ROM23	1	DRW	3	End_drought_2	12	1.38244	0.0262444
Romania	ROM25	3	Control	1	End_drought_2	12	6.00748	0.0925682
Romania	ROM25	3	Control	2	End_drought_2	12	2.55714	0.0673615
Romania	ROM25	3	Control	3	End_drought_2	12	0.718726	0.0693801
Romania	ROM25	3	DRW	1	End_drought_2	12	0.657383	0.0947734
Romania	ROM25	3	DRW	2	End_drought_2	12	0.493463	0.0427027
Romania	ROM25	3	DRW	3	End_drought_2	12	0.581041	0.0357542
Romania	ROM26	1	Control	1	End_drought_2	12	2.21717	9.23e-05
Romania	ROM26	1	Control	2	End_drought_2	12	2.13461	0.000382671
Romania	ROM26	1	Control	3	End_drought_2	12	0.926292	0.000239051
Romania	ROM26	1	DRW	1	End_drought_2	12	2.88013	0.000656166
Romania	ROM26	1	DRW	2	End_drought_2	12	0.742549	0.00168303
Romania	ROM26	1	DRW	3	End_drought_2	12	1.12057	0.000885343
Finland	FIN07	1	Control	1	End_rewetting_2	0	3.3581	4.27e-05
Finland	FIN07	1	Control	2	End_rewetting_2	0	1.03452	0.0730098
Finland	FIN07	1	Control	3	End_rewetting_2	0	1.30199	0.0488709
Finland	FIN07	1	DRW	1	End_rewetting_2	0	2.69442	0.0174228
Finland	FIN07	1	DRW	2	End_rewetting_2	0	0.921276	0.0545805
Finland	FIN07	1	DRW	3	End_rewetting_2	0	1.28915	0.0549941
Finland	FIN10	1	Control	1	End_rewetting_2	0	0.544634	3.86e-05
Finland	FIN10	1	Control	2	End_rewetting_2	0	2.42505	3.85e-05
Finland	FIN10	1	Control	3	End_rewetting_2	0	0.961888	3.72e-05
Finland	FIN10	1	DRW	1	End_rewetting_2	0	1.6301	0.000129419
Finland	FIN10	1	DRW	2	End_rewetting_2	0	2.21185	8.94e-05
Finland	FIN10	1	DRW	3	End_rewetting_2	0	2.23985	0.000595516
Finland	FIN11	1	Control	1	End_rewetting_2	0	0.356526	0.0314704
Finland	FIN11	1	Control	2	End_rewetting_2	0	0.298576	0.0341259
Finland	FIN11	1	Control	3	End_rewetting_2	0	1.3442	0.0251727
Finland	FIN11	1	DRW	1	End_rewetting_2	0	1.25992	0.0416872
Finland	FIN11	1	DRW	2	End_rewetting_2	0	0.411882	0.0287329
Finland	FIN11	1	DRW	3	End_rewetting_2	0	0.793511	0.0312855
Finland	FIN12	3	Control	1	End_rewetting_2	0	1.89492	4.01e-05
Finland	FIN12	3	Control	2	End_rewetting_2	0	2.13801	3.97e-05
Finland	FIN12	3	Control	3	End_rewetting_2	0	0.86015	3.95e-05
Finland	FIN12	3	DRW	1	End_rewetting_2	0	1.41683	5.64e-05
Finland	FIN12	3	DRW	2	End_rewetting_2	0	3.46466	4.99e-05
Finland	FIN12	3	DRW	3	End_rewetting_2	0	2.69042	3.85e-05
Finland	FIN16	1	Control	1	End_rewetting_2	0	4.62624	7.84e-05
Finland	FIN16	1	Control	2	End_rewetting_2	0	3.45206	7.25e-05
Finland	FIN16	1	Control	3	End_rewetting_2	0	2.73662	0.000139416
Finland	FIN16	1	DRW	1	End_rewetting_2	0	6.36866	0.000138551
Finland	FIN16	1	DRW	2	End_rewetting_2	0	1.38394	4.58e-05
Finland	FIN16	1	DRW	3	End_rewetting_2	0	4.60628	4.53e-05
Finland	FIN21	1	Control	1	End_rewetting_2	0	1.78604	6.63e-05
Finland	FIN21	1	Control	2	End_rewetting_2	0	3.21911	4.3e-05
Finland	FIN21	1	Control	3	End_rewetting_2	0	3.28192	4.29e-05
Finland	FIN21	1	DRW	1	End_rewetting_2	0	0.895041	6.28e-05
Finland	FIN21	1	DRW	2	End_rewetting_2	0	0.58845	0.000106419
Finland	FIN21	1	DRW	3	End_rewetting_2	0	2.57588	4.26e-05
Finland	FIN23	1	Control	1	End_rewetting_2	0	1.29216	4.06e-05
Finland	FIN23	1	Control	2	End_rewetting_2	0	1.95667	4.08e-05
Finland	FIN23	1	Control	3	End_rewetting_2	0	4.31409	3.92e-05
Finland	FIN23	1	DRW	1	End_rewetting_2	0	1.41304	5.66e-05
Finland	FIN23	1	DRW	2	End_rewetting_2	0	1.90745	4.04e-05
Finland	FIN23	1	DRW	3	End_rewetting_2	0	2.06533	3.9e-05
Finland	FIN25	3	Control	1	End_rewetting_2	0	0.888349	4.1e-05
Finland	FIN25	3	Control	2	End_rewetting_2	0	3.41095	8.35e-05
Finland	FIN25	3	Control	3	End_rewetting_2	0	1.8777	0.000474166
Finland	FIN25	3	DRW	1	End_rewetting_2	0	3.69447	0.000238764
Finland	FIN25	3	DRW	2	End_rewetting_2	0	2.79949	0.000215591
Finland	FIN25	3	DRW	3	End_rewetting_2	0	2.75653	0.000185951
Finland	FIN26	3	Control	1	End_rewetting_2	0	1.14132	4.3e-05
Finland	FIN26	3	Control	2	End_rewetting_2	0	0.857727	4.69e-05
Finland	FIN26	3	Control	3	End_rewetting_2	0	3.52499	4.28e-05
Finland	FIN26	3	DRW	1	End_rewetting_2	0	4.79167	0.0015016
Finland	FIN26	3	DRW	2	End_rewetting_2	0	2.4287	7e-05
Finland	FIN26	3	DRW	3	End_rewetting_2	0	0.548677	0.00567002
Italy	ITA03	1	Control	1	End_rewetting_2	39	0.635291	0.0591891
Italy	ITA03	1	Control	2	End_rewetting_2	39	1.39089	0.061643
Italy	ITA03	1	Control	3	End_rewetting_2	39	1.05561	0.0638422
Italy	ITA03	1	DRW	1	End_rewetting_2	39	2.59508	0.114681
Italy	ITA03	1	DRW	2	End_rewetting_2	39	1.52544	0.10889
Italy	ITA03	1	DRW	3	End_rewetting_2	39	0.861301	0.116447
Italy	ITA04	1	Control	1	End_rewetting_2	39	2.14004	0.00879169
Italy	ITA04	1	Control	2	End_rewetting_2	39	1.91067	0.114298
Italy	ITA04	1	Control	3	End_rewetting_2	39	4.13641	0.00856366
Italy	ITA04	1	DRW	1	End_rewetting_2	39	9.98568	0.000483263
Italy	ITA04	1	DRW	2	End_rewetting_2	39	1.64713	0.000263142
Italy	ITA04	1	DRW	3	End_rewetting_2	39	6.46488	0.000283895
Italy	ITA05	3	Control	1	End_rewetting_2	39	1.74874	0.00242013
Italy	ITA05	3	Control	2	End_rewetting_2	39	2.90439	0.0146524
Italy	ITA05	3	Control	3	End_rewetting_2	39	0.963791	0.0102441
Italy	ITA05	3	DRW	1	End_rewetting_2	39	2.94834	0.119122
Italy	ITA05	3	DRW	2	End_rewetting_2	39	1.62921	0.117455
Italy	ITA05	3	DRW	3	End_rewetting_2	39	1.45334	0.0951141
Italy	ITA06	1	Control	1	End_rewetting_2	39	2.19199	0.0358979
Italy	ITA06	1	Control	2	End_rewetting_2	39	1.19566	0.0372402
Italy	ITA06	1	Control	3	End_rewetting_2	39	0.686675	0.0413346
Italy	ITA06	1	DRW	1	End_rewetting_2	39	5.89549	0.0989629
Italy	ITA06	1	DRW	2	End_rewetting_2	39	1.0064	0.094524
Italy	ITA06	1	DRW	3	End_rewetting_2	39	5.12476	0.0884099
Italy	ITA07	1	Control	1	End_rewetting_2	39	2.32214	0.0118984
Italy	ITA07	1	Control	2	End_rewetting_2	39	0.989406	0.0123415
Italy	ITA07	1	Control	3	End_rewetting_2	39	0.672931	0.0173177
Italy	ITA07	1	DRW	1	End_rewetting_2	39	1.20367	0.0332561
Italy	ITA07	1	DRW	2	End_rewetting_2	39	1.27127	0.0260849
Italy	ITA07	1	DRW	3	End_rewetting_2	39	0.925361	0.0239218
Italy	ITA09	3	Control	1	End_rewetting_2	39	1.42829	0.000973825
Italy	ITA09	3	Control	2	End_rewetting_2	39	1.75586	0.115253
Italy	ITA09	3	Control	3	End_rewetting_2	39	1.13351	0.127235
Italy	ITA09	3	DRW	1	End_rewetting_2	39	0.816252	0.13417
Italy	ITA09	3	DRW	2	End_rewetting_2	39	2.3431	0.140602
Italy	ITA09	3	DRW	3	End_rewetting_2	39	1.4663	0.134636
Italy	ITA10	3	Control	1	End_rewetting_2	39	1.1575	0.0255381
Italy	ITA10	3	Control	2	End_rewetting_2	39	1.65839	0.000105343
Italy	ITA10	3	Control	3	End_rewetting_2	39	0.394674	0.0339999
Italy	ITA10	3	DRW	1	End_rewetting_2	39	1.84538	0.026927
Italy	ITA10	3	DRW	2	End_rewetting_2	39	0.572285	0.023152
Italy	ITA10	3	DRW	3	End_rewetting_2	39	0.657337	0.0224517
Italy	ITA12	1	Control	1	End_rewetting_2	39	0.430434	0.0397133
Italy	ITA12	1	Control	2	End_rewetting_2	39	0.526022	0.0350334
Italy	ITA12	1	Control	3	End_rewetting_2	39	0.440995	0.0346298
Italy	ITA12	1	DRW	1	End_rewetting_2	39	3.10714	0.049795
Italy	ITA12	1	DRW	2	End_rewetting_2	39	3.03873	0.0351977
Italy	ITA12	1	DRW	3	End_rewetting_2	39	2.09921	0.029755
Italy	ITA14	3	Control	1	End_rewetting_2	39	0.864458	0.0308258
Italy	ITA14	3	Control	2	End_rewetting_2	39	0.289796	0.0300842
Italy	ITA14	3	Control	3	End_rewetting_2	39	0.397884	0.0274743
Italy	ITA14	3	DRW	1	End_rewetting_2	39	0.588117	0.0341962
Italy	ITA14	3	DRW	2	End_rewetting_2	39	0.511089	0.0260412
Italy	ITA14	3	DRW	3	End_rewetting_2	39	1.04	0.0216353
Italy	ITA15	1	Control	1	End_rewetting_2	39	0.517741	0.0193544
Italy	ITA15	1	Control	2	End_rewetting_2	39	0.805929	0.0138157
Italy	ITA15	1	Control	3	End_rewetting_2	39	0.552213	0.0127031
Italy	ITA15	1	DRW	1	End_rewetting_2	39	4.08089	0.0239231
Italy	ITA15	1	DRW	2	End_rewetting_2	39	0.671384	0.0255442
Italy	ITA15	1	DRW	3	End_rewetting_2	39	0.743085	0.0206598
Italy	ITA16	1	Control	1	End_rewetting_2	39	1.04177	0.0535278
Italy	ITA16	1	Control	2	End_rewetting_2	39	0.909736	0.0492187
Italy	ITA16	1	Control	3	End_rewetting_2	39	0.691924	0.0438127
Italy	ITA16	1	DRW	1	End_rewetting_2	39	1.93341	0.0374184
Italy	ITA16	1	DRW	2	End_rewetting_2	39	2.79192	0.0459614
Italy	ITA16	1	DRW	3	End_rewetting_2	39	1.03352	0.0343825
Italy	ITA20	3	Control	1	End_rewetting_2	39	1.23047	0.00659012
Italy	ITA20	3	Control	2	End_rewetting_2	39	0.530472	0.00753877
Italy	ITA20	3	Control	3	End_rewetting_2	39	0.448447	0.00763273
Italy	ITA20	3	DRW	1	End_rewetting_2	39	0.644793	0.0324444
Italy	ITA20	3	DRW	2	End_rewetting_2	39	2.04163	0.0253764
Italy	ITA20	3	DRW	3	End_rewetting_2	39	0.836289	0.0253882
Italy	ITA25	3	Control	1	End_rewetting_2	39	0.389685	0.0188359
Italy	ITA25	3	Control	2	End_rewetting_2	39	0.517045	0.023068
Italy	ITA25	3	Control	3	End_rewetting_2	39	0.722115	0.0234248
Italy	ITA25	3	DRW	1	End_rewetting_2	39	1.64509	0.0334445
Italy	ITA25	3	DRW	2	End_rewetting_2	39	0.573286	0.0350488
Italy	ITA25	3	DRW	3	End_rewetting_2	39	0.534713	0.0317889
Italy	ITA26	3	Control	1	End_rewetting_2	39	0.390031	0.0125657
Italy	ITA26	3	Control	2	End_rewetting_2	39	0.536841	0.0102581
Italy	ITA26	3	Control	3	End_rewetting_2	39	1.28193	0.015726
Italy	ITA26	3	DRW	1	End_rewetting_2	39	4.77216	0.026952
Italy	ITA26	3	DRW	2	End_rewetting_2	39	3.60665	0.0224965
Italy	ITA26	3	DRW	3	End_rewetting_2	39	5.77019	0.0291591
Italy	ITA27	1	Control	1	End_rewetting_2	39	1.11715	0.0125847
Italy	ITA27	1	Control	2	End_rewetting_2	39	0.957845	0.0168229
Italy	ITA27	1	Control	3	End_rewetting_2	39	0.391722	0.0143665
Italy	ITA27	1	DRW	1	End_rewetting_2	39	2.45819	0.0220614
Italy	ITA27	1	DRW	2	End_rewetting_2	39	2.42453	0.0251675
Italy	ITA27	1	DRW	3	End_rewetting_2	39	2.39283	0.022336
Italy	ITA29	3	Control	1	End_rewetting_2	39	1.5177	0.011802
Italy	ITA29	3	Control	2	End_rewetting_2	39	0.576042	0.0144337
Italy	ITA29	3	Control	3	End_rewetting_2	39	1.8811	0.0141939
Italy	ITA29	3	DRW	1	End_rewetting_2	39	3.61737	0.100021
Italy	ITA29	3	DRW	2	End_rewetting_2	39	2.08435	0.0703451
Italy	ITA29	3	DRW	3	End_rewetting_2	39	5.48265	0.0808433
Italy	ITA31	1	Control	1	End_rewetting_2	39	2.76532	0.132486
Italy	ITA31	1	Control	2	End_rewetting_2	39	0.784564	0.123184
Italy	ITA31	1	Control	3	End_rewetting_2	39	1.79367	0.133445
Italy	ITA31	1	DRW	1	End_rewetting_2	39	0.721497	0.147665
Italy	ITA31	1	DRW	2	End_rewetting_2	39	2.83533	0.149053
Italy	ITA31	1	DRW	3	End_rewetting_2	39	0.557869	0.0848219
Italy	ITA35	1	Control	1	End_rewetting_2	39	0.258375	0.010955
Italy	ITA35	1	Control	2	End_rewetting_2	39	0.268879	0.0122095
Italy	ITA35	1	Control	3	End_rewetting_2	39	0.269656	0.0119127
Italy	ITA35	1	DRW	1	End_rewetting_2	39	3.55457	0.0239266
Italy	ITA35	1	DRW	2	End_rewetting_2	39	1.86654	0.0237658
Italy	ITA35	1	DRW	3	End_rewetting_2	39	3.58838	0.0267598
Italy	ITA36	3	Control	1	End_rewetting_2	39	1.07155	0.0362024
Italy	ITA36	3	Control	2	End_rewetting_2	39	0.350099	0.040897
Italy	ITA36	3	Control	3	End_rewetting_2	39	1.66566	0.0306335
Italy	ITA36	3	DRW	1	End_rewetting_2	39	0.801457	0.0253878
Italy	ITA36	3	DRW	2	End_rewetting_2	39	2.3816	0.0239855
Italy	ITA36	3	DRW	3	End_rewetting_2	39	0.516713	0.0253798
Poland	POL02	1	Control	1	End_rewetting_2	8	0.582495	0.10658
Poland	POL02	1	Control	2	End_rewetting_2	8	0.536957	0.0906873
Poland	POL02	1	Control	3	End_rewetting_2	8	1.06142	0.116335
Poland	POL02	1	DRW	1	End_rewetting_2	8	0.75654	0.0928766
Poland	POL02	1	DRW	2	End_rewetting_2	8	1.38309	0.0888401
Poland	POL02	1	DRW	3	End_rewetting_2	8	2.17682	0.0937832
Poland	POL03	1	Control	1	End_rewetting_2	8	1.20399	0.121917
Poland	POL03	1	Control	2	End_rewetting_2	8	0.405051	0.150693
Poland	POL03	1	Control	3	End_rewetting_2	8	1.87129	0.142912
Poland	POL03	1	DRW	1	End_rewetting_2	8	2.27291	0.105072
Poland	POL03	1	DRW	2	End_rewetting_2	8	0.668488	0.0958662
Poland	POL03	1	DRW	3	End_rewetting_2	8	1.94484	0.107204
Poland	POL04	3	Control	1	End_rewetting_2	8	3.11916	0.090985
Poland	POL04	3	Control	2	End_rewetting_2	8	2.46827	0.0879727
Poland	POL04	3	Control	3	End_rewetting_2	8	5.8811	0.000106892
Poland	POL04	3	DRW	1	End_rewetting_2	8	3.41841	0.0829984
Poland	POL04	3	DRW	2	End_rewetting_2	8	1.96549	0.0898483
Poland	POL04	3	DRW	3	End_rewetting_2	8	0.94837	0.0968562
Poland	POL06	3	Control	1	End_rewetting_2	8	1.96667	0.054408
Poland	POL06	3	Control	2	End_rewetting_2	8	0.619474	0.0756039
Poland	POL06	3	Control	3	End_rewetting_2	8	0.666611	0.0488003
Poland	POL06	3	DRW	1	End_rewetting_2	8	0.588052	0.0462253
Poland	POL06	3	DRW	2	End_rewetting_2	8	3.63469	0.0520747
Poland	POL06	3	DRW	3	End_rewetting_2	8	0.92694	0.0495494
Poland	POL10	3	Control	1	End_rewetting_2	8	1.16599	0.0880558
Poland	POL10	3	Control	2	End_rewetting_2	8	0.626948	0.0668574
Poland	POL10	3	Control	3	End_rewetting_2	8	1.19619	0.0683075
Poland	POL10	3	DRW	1	End_rewetting_2	8	0.338749	0.0797849
Poland	POL10	3	DRW	2	End_rewetting_2	8	0.798496	0.0736282
Poland	POL10	3	DRW	3	End_rewetting_2	8	1.09334	0.0685577
Poland	POL12	1	Control	1	End_rewetting_2	8	0.31227	0.0491753
Poland	POL12	1	Control	2	End_rewetting_2	8	0.766444	0.0481477
Poland	POL12	1	Control	3	End_rewetting_2	8	1.48611	0.0874993
Poland	POL12	1	DRW	1	End_rewetting_2	8	2.79265	0.0589212
Poland	POL12	1	DRW	2	End_rewetting_2	8	0.562994	0.0600639
Poland	POL12	1	DRW	3	End_rewetting_2	8	NA	NA
Poland	POL13	3	Control	1	End_rewetting_2	8	0.419025	0.0411311
Poland	POL13	3	Control	2	End_rewetting_2	8	1.67542	0.0635479
Poland	POL13	3	Control	3	End_rewetting_2	8	1.2263	0.0442824
Poland	POL13	3	DRW	1	End_rewetting_2	8	0.768756	0.0516384
Poland	POL13	3	DRW	2	End_rewetting_2	8	0.699124	0.0952097
Poland	POL13	3	DRW	3	End_rewetting_2	8	2.30736	0.048164
Poland	POL18	3	Control	1	End_rewetting_2	8	0.520442	0.069177
Poland	POL18	3	Control	2	End_rewetting_2	8	2.20052	0.073237
Poland	POL18	3	Control	3	End_rewetting_2	8	2.14927	0.100891
Poland	POL18	3	DRW	1	End_rewetting_2	8	0.754585	0.0737484
Poland	POL18	3	DRW	2	End_rewetting_2	8	2.07481	0.068935
Poland	POL18	3	DRW	3	End_rewetting_2	8	2.2488	0.0711074
Poland	POL20	1	Control	1	End_rewetting_2	8	1.03468	0.049213
Poland	POL20	1	Control	2	End_rewetting_2	8	1.40606	0.0488267
Poland	POL20	1	Control	3	End_rewetting_2	8	2.03715	0.0456354
Poland	POL20	1	DRW	1	End_rewetting_2	8	2.06403	0.0508905
Poland	POL20	1	DRW	2	End_rewetting_2	8	0.381985	0.0545824
Poland	POL20	1	DRW	3	End_rewetting_2	8	2.17607	0.0560741
Poland	POL21	1	Control	1	End_rewetting_2	8	1.18192	0.107779
Poland	POL21	1	Control	2	End_rewetting_2	8	1.27622	0.11341
Poland	POL21	1	Control	3	End_rewetting_2	8	1.76496	0.126226
Poland	POL21	1	DRW	1	End_rewetting_2	8	0.477004	0.0812665
Poland	POL21	1	DRW	2	End_rewetting_2	8	2.16864	0.09276
Poland	POL21	1	DRW	3	End_rewetting_2	8	1.92856	0.0931595
Poland	POL22	3	Control	1	End_rewetting_2	8	3.5916	0.137247
Poland	POL22	3	Control	2	End_rewetting_2	8	2.3864	0.17403
Poland	POL22	3	Control	3	End_rewetting_2	8	1.82558	0.171656
Poland	POL22	3	DRW	1	End_rewetting_2	8	2.27767	0.205796
Poland	POL22	3	DRW	2	End_rewetting_2	8	2.62584	0.14514
Poland	POL22	3	DRW	3	End_rewetting_2	8	0.523827	0.165987
Poland	POL23	3	Control	1	End_rewetting_2	8	1.35742	0.0611334
Poland	POL23	3	Control	2	End_rewetting_2	8	1.1973	0.0655567
Poland	POL23	3	Control	3	End_rewetting_2	8	1.38608	0.0617202
Poland	POL23	3	DRW	1	End_rewetting_2	8	2.11862	0.06473
Poland	POL23	3	DRW	2	End_rewetting_2	8	0.414138	0.0722742
Poland	POL23	3	DRW	3	End_rewetting_2	8	1.34832	0.0667268
Poland	POL24	3	Control	1	End_rewetting_2	8	0.327607	0.0545112
Poland	POL24	3	Control	2	End_rewetting_2	8	0.489826	0.0567414
Poland	POL24	3	Control	3	End_rewetting_2	8	0.698256	0.0568366
Poland	POL24	3	DRW	1	End_rewetting_2	8	1.60087	0.0627421
Poland	POL24	3	DRW	2	End_rewetting_2	8	0.43849	0.0607375
Poland	POL24	3	DRW	3	End_rewetting_2	8	2.00963	0.0656004
Poland	POL29	3	Control	1	End_rewetting_2	8	1.57686	0.0860531
Poland	POL29	3	Control	2	End_rewetting_2	8	1.246	0.0857044
Poland	POL29	3	Control	3	End_rewetting_2	8	1.4772	0.0842392
Poland	POL29	3	DRW	1	End_rewetting_2	8	1.4954	0.0854646
Poland	POL29	3	DRW	2	End_rewetting_2	8	0.421491	0.0905793
Poland	POL29	3	DRW	3	End_rewetting_2	8	0.537667	0.0964057
Poland	POL30	3	Control	1	End_rewetting_2	8	1.07551	0.0589006
Poland	POL30	3	Control	2	End_rewetting_2	8	0.783725	0.0668377
Poland	POL30	3	Control	3	End_rewetting_2	8	0.860284	0.0732456
Poland	POL30	3	DRW	1	End_rewetting_2	8	2.03317	0.0681447
Poland	POL30	3	DRW	2	End_rewetting_2	8	1.46483	0.060841
Poland	POL30	3	DRW	3	End_rewetting_2	8	0.468061	0.0727057
Poland	POL33	3	Control	1	End_rewetting_2	8	0.37636	0.0715337
Poland	POL33	3	Control	2	End_rewetting_2	8	0.973977	0.0785778
Poland	POL33	3	Control	3	End_rewetting_2	8	0.956613	0.0729077
Poland	POL33	3	DRW	1	End_rewetting_2	8	0.348331	0.0810161
Poland	POL33	3	DRW	2	End_rewetting_2	8	1.06573	0.0726598
Poland	POL33	3	DRW	3	End_rewetting_2	8	1.08055	0.0746297
Poland	POL36	3	Control	1	End_rewetting_2	8	1.89626	0.079912
Poland	POL36	3	Control	2	End_rewetting_2	8	0.897283	0.130081
Poland	POL36	3	Control	3	End_rewetting_2	8	3.79502	0.13927
Poland	POL36	3	DRW	1	End_rewetting_2	8	4.64993	0.0763605
Poland	POL36	3	DRW	2	End_rewetting_2	8	1.92218	0.0746236
Poland	POL36	3	DRW	3	End_rewetting_2	8	2.32492	0.0871445
Poland	POL38	3	Control	1	End_rewetting_2	8	1.13257	0.0545849
Poland	POL38	3	Control	2	End_rewetting_2	8	0.649639	0.0528777
Poland	POL38	3	Control	3	End_rewetting_2	8	0.779277	0.0546623
Poland	POL38	3	DRW	1	End_rewetting_2	8	1.43401	0.0523565
Poland	POL38	3	DRW	2	End_rewetting_2	8	1.09643	0.0520095
Poland	POL38	3	DRW	3	End_rewetting_2	8	0.349571	0.0560871
Poland	POL40	1	Control	1	End_rewetting_2	8	2.19336	0.113269
Poland	POL40	1	Control	2	End_rewetting_2	8	1.25079	0.129997
Poland	POL40	1	Control	3	End_rewetting_2	8	1.37498	0.136125
Poland	POL40	1	DRW	1	End_rewetting_2	8	2.68656	0.127076
Poland	POL40	1	DRW	2	End_rewetting_2	8	2.02336	0.132418
Poland	POL40	1	DRW	3	End_rewetting_2	8	0.54738	0.114134
Poland	POL43	3	Control	1	End_rewetting_2	8	0.986685	0.0811445
Poland	POL43	3	Control	2	End_rewetting_2	8	0.246776	0.0769399
Poland	POL43	3	Control	3	End_rewetting_2	8	0.54871	0.0868429
Poland	POL43	3	DRW	1	End_rewetting_2	8	0.368706	0.0814485
Poland	POL43	3	DRW	2	End_rewetting_2	8	1.10767	0.0834315
Poland	POL43	3	DRW	3	End_rewetting_2	8	1.78287	0.0832091
Romania	ROM01	1	Control	1	End_rewetting_2	12	4.47132	5.59e-05
Romania	ROM01	1	Control	2	End_rewetting_2	12	1.59432	5.26e-05
Romania	ROM01	1	Control	3	End_rewetting_2	12	3.19565	0.121677
Romania	ROM01	1	DRW	1	End_rewetting_2	12	5.21274	7.48e-05
Romania	ROM01	1	DRW	2	End_rewetting_2	12	5.41671	0.00696634
Romania	ROM01	1	DRW	3	End_rewetting_2	12	1.5361	0.10891
Romania	ROM02	1	Control	1	End_rewetting_2	12	1.00694	7.29e-05
Romania	ROM02	1	Control	2	End_rewetting_2	12	1.73868	0.0672058
Romania	ROM02	1	Control	3	End_rewetting_2	12	1.65559	0.12123
Romania	ROM02	1	DRW	1	End_rewetting_2	12	4.30524	0.100439
Romania	ROM02	1	DRW	2	End_rewetting_2	12	4.04453	0.100547
Romania	ROM02	1	DRW	3	End_rewetting_2	12	1.67083	0.016663
Romania	ROM03	3	Control	1	End_rewetting_2	12	0.92209	0.297436
Romania	ROM03	3	Control	2	End_rewetting_2	12	2.32669	0.305002
Romania	ROM03	3	Control	3	End_rewetting_2	12	0.691572	0.269083
Romania	ROM03	3	DRW	1	End_rewetting_2	12	0.848482	0.418519
Romania	ROM03	3	DRW	2	End_rewetting_2	12	1.82585	0.330135
Romania	ROM03	3	DRW	3	End_rewetting_2	12	0.524623	0.300845
Romania	ROM07	1	Control	1	End_rewetting_2	12	1.22529	0.130866
Romania	ROM07	1	Control	2	End_rewetting_2	12	2.48127	0.000178439
Romania	ROM07	1	Control	3	End_rewetting_2	12	1.04561	0.0863014
Romania	ROM07	1	DRW	1	End_rewetting_2	12	0.682605	0.129385
Romania	ROM07	1	DRW	2	End_rewetting_2	12	3.02738	0.110455
Romania	ROM07	1	DRW	3	End_rewetting_2	12	2.12599	0.159788
Romania	ROM10	3	Control	1	End_rewetting_2	12	1.17284	0.00895576
Romania	ROM10	3	Control	2	End_rewetting_2	12	0.723828	0.0832353
Romania	ROM10	3	Control	3	End_rewetting_2	12	4.54094	0.151638
Romania	ROM10	3	DRW	1	End_rewetting_2	12	1.74724	0.152872
Romania	ROM10	3	DRW	2	End_rewetting_2	12	0.552786	0.0695669
Romania	ROM10	3	DRW	3	End_rewetting_2	12	0.662143	0.0732438
Romania	ROM11	3	Control	1	End_rewetting_2	12	0.704915	0.130269
Romania	ROM11	3	Control	2	End_rewetting_2	12	0.583719	0.100495
Romania	ROM11	3	Control	3	End_rewetting_2	12	0.584662	0.0919985
Romania	ROM11	3	DRW	1	End_rewetting_2	12	3.17168	0.0962893
Romania	ROM11	3	DRW	2	End_rewetting_2	12	NA	NA
Romania	ROM11	3	DRW	3	End_rewetting_2	12	3.84167	9.5e-05
Romania	ROM13	1	Control	1	End_rewetting_2	12	1.69792	0.0050238
Romania	ROM13	1	Control	2	End_rewetting_2	12	0.31917	0.0257659
Romania	ROM13	1	Control	3	End_rewetting_2	12	1.64749	0.0324377
Romania	ROM13	1	DRW	1	End_rewetting_2	12	2.7811	0.0407944
Romania	ROM13	1	DRW	2	End_rewetting_2	12	0.887654	0.000516317
Romania	ROM13	1	DRW	3	End_rewetting_2	12	0.400691	0.0444829
Romania	ROM15	1	Control	1	End_rewetting_2	12	0.589758	0.208059
Romania	ROM15	1	Control	2	End_rewetting_2	12	2.30135	0.27937
Romania	ROM15	1	Control	3	End_rewetting_2	12	1.43441	0.217216
Romania	ROM15	1	DRW	1	End_rewetting_2	12	3.01159	0.281218
Romania	ROM15	1	DRW	2	End_rewetting_2	12	0.693384	0.220527
Romania	ROM15	1	DRW	3	End_rewetting_2	12	2.83985	0.346445
Romania	ROM16	1	Control	1	End_rewetting_2	12	0.771254	0.0452128
Romania	ROM16	1	Control	2	End_rewetting_2	12	0.245737	0.0375603
Romania	ROM16	1	Control	3	End_rewetting_2	12	0.303995	0.0396525
Romania	ROM16	1	DRW	1	End_rewetting_2	12	2.22449	0.0497249
Romania	ROM16	1	DRW	2	End_rewetting_2	12	0.310409	0.0474443
Romania	ROM16	1	DRW	3	End_rewetting_2	12	0.296611	0.048242
Romania	ROM18	3	Control	1	End_rewetting_2	12	0.948487	0.156734
Romania	ROM18	3	Control	2	End_rewetting_2	12	2.01076	0.277795
Romania	ROM18	3	Control	3	End_rewetting_2	12	1.13266	0.189833
Romania	ROM18	3	DRW	1	End_rewetting_2	12	4.12878	0.00912923
Romania	ROM18	3	DRW	2	End_rewetting_2	12	1.70594	0.109582
Romania	ROM18	3	DRW	3	End_rewetting_2	12	1.5709	0.0959499
Romania	ROM20	3	Control	1	End_rewetting_2	12	1.10138	0.0436367
Romania	ROM20	3	Control	2	End_rewetting_2	12	0.31157	0.0432506
Romania	ROM20	3	Control	3	End_rewetting_2	12	0.901163	0.0328465
Romania	ROM20	3	DRW	1	End_rewetting_2	12	2.18556	0.0536839
Romania	ROM20	3	DRW	2	End_rewetting_2	12	0.344224	0.0491726
Romania	ROM20	3	DRW	3	End_rewetting_2	12	0.303462	0.0427481
Romania	ROM21	3	Control	1	End_rewetting_2	12	2.98732	0.102833
Romania	ROM21	3	Control	2	End_rewetting_2	12	1.07524	0.12029
Romania	ROM21	3	Control	3	End_rewetting_2	12	1.72281	0.0941082
Romania	ROM21	3	DRW	1	End_rewetting_2	12	1.75004	0.0812698
Romania	ROM21	3	DRW	2	End_rewetting_2	12	0.989307	0.0743787
Romania	ROM21	3	DRW	3	End_rewetting_2	12	1.53532	0.11946
Romania	ROM22	3	Control	1	End_rewetting_2	12	0.64169	0.0645853
Romania	ROM22	3	Control	2	End_rewetting_2	12	0.492853	0.059526
Romania	ROM22	3	Control	3	End_rewetting_2	12	0.451922	0.0496955
Romania	ROM22	3	DRW	1	End_rewetting_2	12	1.41835	0.0672139
Romania	ROM22	3	DRW	2	End_rewetting_2	12	0.408603	0.0555849
Romania	ROM22	3	DRW	3	End_rewetting_2	12	0.553033	0.0688446
Romania	ROM23	1	Control	1	End_rewetting_2	12	0.633102	0.0899301
Romania	ROM23	1	Control	2	End_rewetting_2	12	1.65187	0.0446531
Romania	ROM23	1	Control	3	End_rewetting_2	12	1.27138	0.044703
Romania	ROM23	1	DRW	1	End_rewetting_2	12	0.413781	0.0615053
Romania	ROM23	1	DRW	2	End_rewetting_2	12	1.59405	0.0569211
Romania	ROM23	1	DRW	3	End_rewetting_2	12	1.32802	0.0635389
Romania	ROM25	3	Control	1	End_rewetting_2	12	2.69018	0.113266
Romania	ROM25	3	Control	2	End_rewetting_2	12	3.17968	0.0858709
Romania	ROM25	3	Control	3	End_rewetting_2	12	0.527369	0.0757376
Romania	ROM25	3	DRW	1	End_rewetting_2	12	3.50122	0.00746305
Romania	ROM25	3	DRW	2	End_rewetting_2	12	0.612756	0.105829
Romania	ROM25	3	DRW	3	End_rewetting_2	12	1.99808	0.0988
Romania	ROM26	1	Control	1	End_rewetting_2	12	3.20244	8.27e-05
Romania	ROM26	1	Control	2	End_rewetting_2	12	1.62651	9.49e-05
Romania	ROM26	1	Control	3	End_rewetting_2	12	0.953979	0.000151772
Romania	ROM26	1	DRW	1	End_rewetting_2	12	1.40079	8.41e-05
Romania	ROM26	1	DRW	2	End_rewetting_2	12	2.70576	0.0001004
Romania	ROM26	1	DRW	3	End_rewetting_2	12	3.70405	9.14e-05

## Sheet: Cumul fluxes, DOC, TDN, qCO2
Country	Plot	Tree species number	Treatment	Repetition	Drought duration (days)	Cumulative CO2 flux	Cumulative N2O flux	DOC	TDN	qCO2
Finland	FIN07	1	Control	1	0	3857.5	13.9261	96.0951	104.718	6.70455
Finland	FIN07	1	Control	2	0	3762.17	68.3713	52.3054	93.2934	2.2503
Finland	FIN07	1	Control	3	0	3547.44	37.8428	45.1639	102.423	3.44631
Finland	FIN07	1	DRW	1	0	4414.89	38.2441	57.1856	92.0958	6.70857
Finland	FIN07	1	DRW	2	0	3504.63	NA	61.0129	107.517	2.16361
Finland	FIN07	1	DRW	3	0	3377.49	35.2225	51.009	116.074	4.66428
Finland	FIN10	1	Control	1	0	NA	1.95479	146.395	269.255	1.14303
Finland	FIN10	1	Control	2	0	5875.17	1.76869	143.49	89.91	4.70375
Finland	FIN10	1	Control	3	0	5630.78	1.83076	107.874	101.737	2.02473
Finland	FIN10	1	DRW	1	0	6297.71	2.57758	200.518	132.891	4.20852
Finland	FIN10	1	DRW	2	0	5969.95	2.62016	182.787	104.116	4.34548
Finland	FIN10	1	DRW	3	0	5693	175.461	199.841	125.75	3.27715
Finland	FIN11	1	Control	1	0	2967.75	38.4936	96.3944	110.707	1.56233
Finland	FIN11	1	Control	2	0	2676.14	82.9125	46.1239	83.7063	1.58443
Finland	FIN11	1	Control	3	0	2561.73	89.6714	41.4442	99.4422	6.09062
Finland	FIN11	1	DRW	1	0	2655.72	59.4225	44.253	104.133	5.4919
Finland	FIN11	1	DRW	2	0	2462.87	76.3227	39.4925	40.1194	2.35976
Finland	FIN11	1	DRW	3	0	2630.89	75.6222	48.6527	109.251	4.03729
Finland	FIN12	3	Control	1	0	4810.92	4.26865	130.695	121.072	4.53311
Finland	FIN12	3	Control	2	0	5245.43	3.99695	102.15	106.65	4.0728
Finland	FIN12	3	Control	3	0	4840.44	2.58037	133.756	93.5365	1.71434
Finland	FIN12	3	DRW	1	0	5258.29	0.507457	143.695	105.568	2.32993
Finland	FIN12	3	DRW	2	0	4966.23	3.48472	155.768	96.8979	7.2703
Finland	FIN12	3	DRW	3	0	4437.42	3.5008	144.453	103.032	5.56722
Finland	FIN16	1	Control	1	0	4955.19	4.37964	120.3	90.18	18.0148
Finland	FIN16	1	Control	2	0	NA	2.56173	68.7674	69.1849	NA
Finland	FIN16	1	Control	3	0	3799.48	2.73253	71.8868	82.9096	NA
Finland	FIN16	1	DRW	1	0	NA	0.142345	69.8307	69.5916	20.2206
Finland	FIN16	1	DRW	2	0	4059.67	3.61645	69.4106	84.5455	3.68067
Finland	FIN16	1	DRW	3	0	3737.1	6.76939	71.3659	81.6849	12.5348
Finland	FIN21	1	Control	1	0	2601.35	2.34928	85.9281	53.1737	NA
Finland	FIN21	1	Control	2	0	3111.8	1.65396	43.59	76.59	NA
Finland	FIN21	1	Control	3	0	2902.57	1.68657	46.1377	51.4072	NA
Finland	FIN21	1	DRW	1	0	2296.94	2.12979	39.4611	43.5329	NA
Finland	FIN21	1	DRW	2	0	2163.17	1.74971	42.7291	102.221	NA
Finland	FIN21	1	DRW	3	0	2530.35	8.85552	43.669	51.0568	NA
Finland	FIN23	1	Control	1	0	7938.38	2.53255	168.144	104.251	4.2478
Finland	FIN23	1	Control	2	0	7485.93	1.49039	93.8355	83.6373	4.29936
Finland	FIN23	1	Control	3	0	NA	1.28909	114.048	90.7738	8.94872
Finland	FIN23	1	DRW	1	0	NA	1.77392	129.351	90.989	4.10636
Finland	FIN23	1	DRW	2	0	6924.57	1.6488	132.998	84.8904	5.10083
Finland	FIN23	1	DRW	3	0	7342.22	2.12107	163.028	96.4542	5.32003
Finland	FIN25	3	Control	1	0	4736.65	20.7345	79.6407	94.7006	2.1993
Finland	FIN25	3	Control	2	0	4447.69	26.228	142.987	128.811	8.03105
Finland	FIN25	3	Control	3	0	4400.06	27.0308	161.209	143.826	3.26458
Finland	FIN25	3	DRW	1	0	4354.86	27.2008	132.155	110.645	10.0053
Finland	FIN25	3	DRW	2	0	4344.39	30.411	144.578	116.514	5.79437
Finland	FIN25	3	DRW	3	0	4745.79	23.8426	168.432	124.226	7.24806
Finland	FIN26	3	Control	1	0	NA	3.89665	72.495	79.7714	3.23471
Finland	FIN26	3	Control	2	0	3151.46	8.5101	50.2775	67.8791	2.10204
Finland	FIN26	3	Control	3	0	3503.45	9.54441	52.1194	83.0448	9.64527
Finland	FIN26	3	DRW	1	0	3480.9	13.9326	51.9185	76.1332	15.021
Finland	FIN26	3	DRW	2	0	3353.86	7.62626	60.0298	78.3217	7.26977
Finland	FIN26	3	DRW	3	0	2980.26	20.8473	55.7869	85.2789	1.59936
Italy	ITA03	1	Control	1	39	8006.53	248.153	36.9048	135	1.24149
Italy	ITA03	1	Control	2	39	3671.8	229.287	68.8657	248.149	2.54931
Italy	ITA03	1	Control	3	39	4825.1	250.68	62.7083	224.702	2.02723
Italy	ITA03	1	DRW	1	39	2928.84	84.9719	1374.07	205.115	6.60591
Italy	ITA03	1	DRW	2	39	NA	81.2969	71.8681	217.343	3.17741
Italy	ITA03	1	DRW	3	39	2468.21	85.3127	64.1958	218.661	1.72842
Italy	ITA04	1	Control	1	39	NA	137.515	52.0958	157.754	2.18007
Italy	ITA04	1	Control	2	39	8540.57	193.516	57.0629	152.008	2.4147
Italy	ITA04	1	Control	3	39	NA	178.373	51.2922	149.284	4.42431
Italy	ITA04	1	DRW	1	39	NA	NA	1379.31	129.201	11.4608
Italy	ITA04	1	DRW	2	39	NA	1.05934	56.014	137.293	1.92417
Italy	ITA04	1	DRW	3	39	NA	NA	53.07	131.67	8.16918
Italy	ITA05	3	Control	1	39	7238.88	53.3459	57.7888	217.141	2.04612
Italy	ITA05	3	Control	2	39	6948.66	59.7375	90.989	215.425	3.38495
Italy	ITA05	3	Control	3	39	8302.7	55.6065	47.79	195.6	3.25902
Italy	ITA05	3	DRW	1	39	4001.98	91.756	55	130.539	3.45618
Italy	ITA05	3	DRW	2	39	NA	97.7532	59.2843	171.889	2.80785
Italy	ITA05	3	DRW	3	39	NA	79.6487	50.04	141.21	1.21865
Italy	ITA06	1	Control	1	39	7428.76	NA	95.9344	62.7137	2.68414
Italy	ITA06	1	Control	2	39	5836.45	117.547	154.71	258.81	1.48862
Italy	ITA06	1	Control	3	39	4333.3	127.877	65.67	243.57	1.13095
Italy	ITA06	1	DRW	1	39	9928.9	72.9579	57.2128	194.955	6.07761
Italy	ITA06	1	DRW	2	39	4367.52	78.794	67.3731	61.5522	1.0423
Italy	ITA06	1	DRW	3	39	4431.3	69.8016	58.125	206.042	4.84865
Italy	ITA07	1	Control	1	39	3898.97	36.1671	61.9143	152.662	14.8364
Italy	ITA07	1	Control	2	39	2444.1	33.6977	1380.48	163.606	5.6888
Italy	ITA07	1	Control	3	39	3866.24	40.2109	56.973	139.331	4.0816
Italy	ITA07	1	DRW	1	39	2770.24	23.9887	42.27	93.57	4.1473
Italy	ITA07	1	DRW	2	39	3226.18	29.4462	64.77	153.51	4.24145
Italy	ITA07	1	DRW	3	39	3470.69	28.43	55.2947	117.992	4.76553
Italy	ITA09	3	Control	1	39	NA	NA	28.7725	25.8683	1.62326
Italy	ITA09	3	Control	2	39	5259.56	NA	56.4846	139.484	2.64695
Italy	ITA09	3	Control	3	39	NA	375.626	55.89	90.69	1.63475
Italy	ITA09	3	DRW	1	39	1601.69	NA	65.0548	112.193	1.11011
Italy	ITA09	3	DRW	2	39	3885.57	NA	57.7701	84.9158	2.83476
Italy	ITA09	3	DRW	3	39	2248.42	157.738	59.9103	100.05	1.91193
Italy	ITA10	3	Control	1	39	3774.37	62.6438	66.96	87.36	4.09671
Italy	ITA10	3	Control	2	39	9189.97	34.8861	49.4135	65.8748	2.6965
Italy	ITA10	3	Control	3	39	4256.43	59.8857	72.6347	72.9341	1.21595
Italy	ITA10	3	DRW	1	39	3562.38	28.2817	66.3456	59.3446	5.33848
Italy	ITA10	3	DRW	2	39	5230.16	30.6414	62.7191	56.1155	1.34277
Italy	ITA10	3	DRW	3	39	2728.75	23.3075	63.3832	57.3054	1.98387
Italy	ITA12	1	Control	1	39	2976.67	96.7328	74.1159	77.982	0.396685
Italy	ITA12	1	Control	2	39	2651.97	82.9717	86.31	95.19	0.701332
Italy	ITA12	1	Control	3	39	6177.88	91.1666	68.9731	77.7667	0.582475
Italy	ITA12	1	DRW	1	39	NA	NA	63.6228	271.707	3.94014
Italy	ITA12	1	DRW	2	39	1353.7	17.5272	55.0149	180.597	3.35149
Italy	ITA12	1	DRW	3	39	NA	NA	83.2867	68.3017	2.87862
Italy	ITA14	3	Control	1	39	2575.74	61.2145	65.9821	83.2104	3.64362
Italy	ITA14	3	Control	2	39	5845.91	60.6181	33.7163	37.2827	1.39298
Italy	ITA14	3	Control	3	39	2823.73	51.9185	56.3772	68.3832	1.88008
Italy	ITA14	3	DRW	1	39	4083.91	73.5397	42.4975	82.2378	1.99692
Italy	ITA14	3	DRW	2	39	2590.01	27.2095	56.8893	58.0558	1.79179
Italy	ITA14	3	DRW	3	39	3001.94	28.4528	52.2619	56.2798	3.2563
Italy	ITA15	1	Control	1	39	5690.46	38.3635	74.4755	70.7293	2.05604
Italy	ITA15	1	Control	2	39	6792.46	45.9133	78.0716	61.9085	2.28084
Italy	ITA15	1	Control	3	39	3785.1	42.0597	80	64.6269	3.02289
Italy	ITA15	1	DRW	1	39	3182.54	18.1343	74.19	46.53	19.4052
Italy	ITA15	1	DRW	2	39	3475.34	20.4668	74.7316	42.1968	2.50208
Italy	ITA15	1	DRW	3	39	1851.47	17.7472	71.8146	39.8106	2.13363
Italy	ITA16	1	Control	1	39	10495.2	142.13	76.8583	62.8543	2.98753
Italy	ITA16	1	Control	2	39	8495.77	133.305	85.8507	65.6418	2.46369
Italy	ITA16	1	Control	3	39	6608.8	120.718	88.5	69.21	2.52161
Italy	ITA16	1	DRW	1	39	4374.59	36.4879	136.149	263.045	2.8689
Italy	ITA16	1	DRW	2	39	NA	41.0054	78.4915	29.5504	4.27249
Italy	ITA16	1	DRW	3	39	3492.76	37.3461	71.4995	42.8699	1.61733
Italy	ITA20	3	Control	1	39	3995.87	29.5257	55.169	164.732	5.08839
Italy	ITA20	3	Control	2	39	3375.86	26.8923	37.68	112.32	1.4125
Italy	ITA20	3	Control	3	39	5481.12	26.2259	51.6667	110.714	1.53247
Italy	ITA20	3	DRW	1	39	5133.15	15.416	30.509	70.1497	0.994994
Italy	ITA20	3	DRW	2	39	2038.16	19.022	31.9662	75.0745	2.3987
Italy	ITA20	3	DRW	3	39	1964.41	17.866	30.4473	75.0298	1.3831
Italy	ITA25	3	Control	1	39	NA	67.1851	46.95	171.12	1.38187
Italy	ITA25	3	Control	2	39	7128.27	70.7091	52.4251	169.132	2.03322
Italy	ITA25	3	Control	3	39	4824.96	67.31	53.565	163.227	2.43736
Italy	ITA25	3	DRW	1	39	4511.67	50.7369	45.6743	132.408	3.87649
Italy	ITA25	3	DRW	2	39	1825.79	48.3581	47.9286	152.616	1.83448
Italy	ITA25	3	DRW	3	39	3357.3	47.2463	46.2114	139.442	1.24895
Italy	ITA26	3	Control	1	39	4015.05	45.6666	57.24	74.64	2.04493
Italy	ITA26	3	Control	2	39	3167.47	43.4838	83.37	90.06	2.23868
Italy	ITA26	3	Control	3	39	2832.55	49.8372	63.2368	78.7313	5.52173
Italy	ITA26	3	DRW	1	39	2058.41	10.4361	2622.76	57.1372	8.93678
Italy	ITA26	3	DRW	2	39	4621.77	15.9789	76.6334	74.985	7.01894
Italy	ITA26	3	DRW	3	39	5642.29	16.8334	70.4582	55.249	14.4393
Italy	ITA27	1	Control	1	39	4181.24	30.3439	86.8155	164.97	3.71226
Italy	ITA27	1	Control	2	39	4977.67	33.7846	48.6228	78.3234	3.26445
Italy	ITA27	1	Control	3	39	5171.31	33.9554	50.9642	72.9423	0.812544
Italy	ITA27	1	DRW	1	39	4750.12	19.302	51.3087	64.3457	6.30627
Italy	ITA27	1	DRW	2	39	3633.03	21.1498	42.8231	65.5765	10.3239
Italy	ITA27	1	DRW	3	39	4648.03	20.6179	46.9048	61.5179	9.18911
Italy	ITA29	3	Control	1	39	6517.62	68.0042	35.0298	200.625	3.9173
Italy	ITA29	3	Control	2	39	4645.49	57.4678	61.7982	213.716	1.41631
Italy	ITA29	3	Control	3	39	5276.37	56.5938	50.2695	187.156	7.21791
Italy	ITA29	3	DRW	1	39	NA	79.0569	512.632	118.654	7.88745
Italy	ITA29	3	DRW	2	39	3982.79	56.8838	49.012	168.563	3.52035
Italy	ITA29	3	DRW	3	39	NA	70.9626	41.2389	119.465	10.7374
Italy	ITA31	1	Control	1	39	3411.7	NA	45.4346	222.378	6.16371
Italy	ITA31	1	Control	2	39	3971.35	NA	60.48	168.15	1.98058
Italy	ITA31	1	Control	3	39	3311.83	NA	59.8205	132.951	5.57581
Italy	ITA31	1	DRW	1	39	1868.29	NA	101.82	23.28	2.32043
Italy	ITA31	1	DRW	2	39	2839.65	NA	72.09	53.7	5.03104
Italy	ITA31	1	DRW	3	39	1902.14	NA	63.2473	18.2622	2.20391
Italy	ITA35	1	Control	1	39	8044.55	36.0285	53.4066	79.4206	1.08782
Italy	ITA35	1	Control	2	39	4040.52	38.3595	55.1392	74.4036	1.10917
Italy	ITA35	1	Control	3	39	3157.12	34.7491	60.63	72.57	1.22927
Italy	ITA35	1	DRW	1	39	3497.1	12.5818	51.0505	55.2131	12.6341
Italy	ITA35	1	DRW	2	39	2841.93	NA	59.6104	53.7063	5.84245
Italy	ITA35	1	DRW	3	39	2049.06	NA	49.194	51.1343	10.1137
Italy	ITA36	3	Control	1	39	7077.86	65.4163	21.8482	56.6733	6.22106
Italy	ITA36	3	Control	2	39	3737.64	69.6196	58.7712	116.943	1.9256
Italy	ITA36	3	Control	3	39	10178.8	63.0779	48.36	104.28	8.98435
Italy	ITA36	3	DRW	1	39	2610.3	22.5951	55.8084	55.509	3.07966
Italy	ITA36	3	DRW	2	39	2551.75	24.1117	39.8204	82.9042	7.90487
Italy	ITA36	3	DRW	3	39	1620.86	26.5377	51.2275	82.0659	1.24405
Poland	POL02	1	Control	1	8	3435.58	249.482	57.6096	100.458	NA
Poland	POL02	1	Control	2	8	1975.01	196.642	60.0894	174.161	NA
Poland	POL02	1	Control	3	8	2244.61	198.693	111.548	162.857	NA
Poland	POL02	1	DRW	1	8	2197.58	197.668	60.5655	122.857	NA
Poland	POL02	1	DRW	2	8	1977.54	193.569	118.983	153.888	NA
Poland	POL02	1	DRW	3	8	2515.42	192.065	121.668	201.927	NA
Poland	POL03	1	Control	1	8	2865.13	284.969	104.086	78.9111	4.1375
Poland	POL03	1	Control	2	8	3381.69	269.584	90.6012	45.1804	1.62048
Poland	POL03	1	Control	3	8	3156.99	273.899	131.79	88.77	7.39889
Poland	POL03	1	DRW	1	8	2543.17	200.399	130.507	81.6716	14.4018
Poland	POL03	1	DRW	2	8	2294.1	223.475	97.32	174.99	4.02207
Poland	POL03	1	DRW	3	8	3096.09	229.475	107.844	91.1976	9.53107
Poland	POL04	3	Control	1	8	5733.49	NA	137.092	53.8446	17.1095
Poland	POL04	3	Control	2	8	3982.18	136.987	64.9454	120.894	17.4341
Poland	POL04	3	Control	3	8	6724.52	67.2532	125.08	142.978	12.9244
Poland	POL04	3	DRW	1	8	4325.76	130.753	89.791	173.194	23.8391
Poland	POL04	3	DRW	2	8	4040.89	132.321	13.9083	2.6321	12.1666
Poland	POL04	3	DRW	3	8	3637.39	133.132	99.81	200.43	6.74189
Poland	POL06	3	Control	1	8	4266.79	110.097	60.1196	155.623	42.3574
Poland	POL06	3	Control	2	8	3621	107.155	61.8282	200.679	10.7448
Poland	POL06	3	Control	3	8	3230.51	85.366	119.671	432.084	11.7291
Poland	POL06	3	DRW	1	8	3323.72	92.0692	77.1343	181.821	38.6381
Poland	POL06	3	DRW	2	8	3667.55	82.064	110.11	197.689	27.7197
Poland	POL06	3	DRW	3	8	3069	89.582	115.923	178.065	26.8508
Poland	POL10	3	Control	1	8	2897.49	NA	64.8503	99.1916	9.46007
Poland	POL10	3	Control	2	8	1715.67	200.691	53.9104	222.537	8.57093
Poland	POL10	3	Control	3	8	2552.53	196.712	95.3187	141.723	16.3992
Poland	POL10	3	DRW	1	8	1914.28	217.318	62.7976	142.083	5.95912
Poland	POL10	3	DRW	2	8	2430.78	201.408	63.0983	151.043	9.86058
Poland	POL10	3	DRW	3	8	2058.42	212.185	119.163	114.526	35.5738
Poland	POL12	1	Control	1	8	2854.69	113.989	53.3333	110.268	4.80024
Poland	POL12	1	Control	2	8	2208.83	109.538	58.57	159.176	11.2463
Poland	POL12	1	Control	3	8	2561.77	139.781	93.4431	133.084	9.52764
Poland	POL12	1	DRW	1	8	2660.92	84.309	52.0833	98.8393	16.5744
Poland	POL12	1	DRW	2	8	2202.92	103.094	97.1726	152.917	2.18736
Poland	POL12	1	DRW	3	8	NA	NA	NA	NA	NA
Poland	POL13	3	Control	1	8	2564.99	196.719	64.8455	156.221	2.07918
Poland	POL13	3	Control	2	8	2972.05	195.597	64.209	217.104	6.26886
Poland	POL13	3	Control	3	8	2724.28	191.258	90.7186	231.138	6.43678
Poland	POL13	3	DRW	1	8	2750.74	184.929	87.0359	209.611	3.74232
Poland	POL13	3	DRW	2	8	3323.57	211.76	66.3536	209.52	1.85471
Poland	POL13	3	DRW	3	8	3065.43	200.708	100.863	207.649	70.8858
Poland	POL18	3	Control	1	8	4139.52	164.789	61.3108	128.252	NA
Poland	POL18	3	Control	2	8	3362.21	156.676	81.3559	57.9063	NA
Poland	POL18	3	Control	3	8	3679.37	156.407	79.3433	139.493	NA
Poland	POL18	3	DRW	1	8	3208.61	124.569	117.066	92.7246	NA
Poland	POL18	3	DRW	2	8	3362.7	131.237	72.652	151.346	NA
Poland	POL18	3	DRW	3	8	3634.69	118.53	69.6322	138.28	NA
Poland	POL20	1	Control	1	8	2883.07	NA	59.434	173.595	NA
Poland	POL20	1	Control	2	8	3232.81	146.308	59.7305	208.533	NA
Poland	POL20	1	Control	3	8	3937.24	161.956	89.76	200.61	NA
Poland	POL20	1	DRW	1	8	2828.72	155.904	57.8507	147.552	NA
Poland	POL20	1	DRW	2	8	2538.76	148.606	123.447	205.714	NA
Poland	POL20	1	DRW	3	8	2503.89	131.073	83.64	208.59	NA
Poland	POL21	1	Control	1	8	2673.04	NA	82.1571	171.083	6.85167
Poland	POL21	1	Control	2	8	1812.52	266.48	94.7666	151.966	6.73164
Poland	POL21	1	Control	3	8	2398.39	278.419	90.8325	40.4658	10.3358
Poland	POL21	1	DRW	1	8	1967.25	215.822	86.4618	128.533	2.80616
Poland	POL21	1	DRW	2	8	1648.05	221.569	108.31	47.8628	11.4295
Poland	POL21	1	DRW	3	8	1953.84	227.649	93.6863	47.8322	9.97708
Poland	POL22	3	Control	1	8	4500.25	NA	82.2754	42.9641	12.8634
Poland	POL22	3	Control	2	8	3812.59	620.03	99.861	42.0357	12.3937
Poland	POL22	3	Control	3	8	2825.69	552.402	149.222	90.8383	5.82207
Poland	POL22	3	DRW	1	8	3434.28	NA	84.3042	136.909	13.7014
Poland	POL22	3	DRW	2	8	3763.7	517.384	93.4064	71.6534	13.8117
Poland	POL22	3	DRW	3	8	2526.64	549.418	152.53	100.774	1.78908
Poland	POL23	3	Control	1	8	1392.76	196.452	64.1658	56.9431	11.4031
Poland	POL23	3	Control	2	8	1487.23	176.575	82.261	109.9	9.41834
Poland	POL23	3	Control	3	8	1674.1	171.976	70.8492	105.944	10.8983
Poland	POL23	3	DRW	1	8	1667.07	173.307	76.89	65.01	14.6468
Poland	POL23	3	DRW	2	8	1153.18	178.036	73.8806	104.955	2.98585
Poland	POL23	3	DRW	3	8	1318.88	174.887	163.058	111.006	9.41196
Poland	POL24	3	Control	1	8	1187.2	202.266	51.7582	80.3796	4.12071
Poland	POL24	3	Control	2	8	1157.68	220.036	59.8211	145.527	17.3648
Poland	POL24	3	Control	3	8	1531.55	185.965	115.928	141.647	11.7884
Poland	POL24	3	DRW	1	8	1498.3	220.749	60.4478	96.806	49.4526
Poland	POL24	3	DRW	2	8	1376.39	218.876	137.04	156.69	6.04467
Poland	POL24	3	DRW	3	8	1523.79	218.328	119.102	121.677	54.4693
Poland	POL29	3	Control	1	8	2086.23	376.652	89.1972	69.9604	NA
Poland	POL29	3	Control	2	8	1661.24	361.304	86.43	119.43	NA
Poland	POL29	3	Control	3	8	1726.58	316.286	121.978	80.05	NA
Poland	POL29	3	DRW	1	8	2082.77	355.201	86.973	75.1648	NA
Poland	POL29	3	DRW	2	8	2010.52	329.056	141.108	116.347	NA
Poland	POL29	3	DRW	3	8	1458.2	339.13	152.036	95.0299	NA
Poland	POL30	3	Control	1	8	2025.87	232.475	105.67	60.9235	6.93175
Poland	POL30	3	Control	2	8	2047.96	153.668	99.15	108.21	4.31078
Poland	POL30	3	Control	3	8	1661.14	236.951	128.76	71.4	4.59547
Poland	POL30	3	DRW	1	8	2003.63	235.201	110.82	64.35	14.3496
Poland	POL30	3	DRW	2	8	1766.27	215.024	161.056	114.293	9.49277
Poland	POL30	3	DRW	3	8	1820.02	216.076	180.119	165.789	2.45246
Poland	POL33	3	Control	1	8	1833.85	177.652	56.79	66.06	3.28543
Poland	POL33	3	Control	2	8	1141.08	191.448	74.9107	123.899	7.95009
Poland	POL33	3	Control	3	8	1448.42	171.408	87.8593	120.059	7.83339
Poland	POL33	3	DRW	1	8	1054.63	178.282	67.59	72.99	2.7427
Poland	POL33	3	DRW	2	8	1550	177.88	59.5219	120.448	10.0188
Poland	POL33	3	DRW	3	8	1523.08	170.719	90.8052	83.0517	8.81203
Poland	POL36	3	Control	1	8	4738.91	151.055	70.5617	149.609	6.79806
Poland	POL36	3	Control	2	8	4050.13	164.549	137.318	50.1595	4.59863
Poland	POL36	3	Control	3	8	5075.53	168.476	84.597	142.478	21.236
Poland	POL36	3	DRW	1	8	4658	122.123	138.574	76.5703	46.4502
Poland	POL36	3	DRW	2	8	3842.66	118.219	71.6467	141.078	10.2432
Poland	POL36	3	DRW	3	8	4200.89	124.235	91.3473	161.796	21.0715
Poland	POL38	3	Control	1	8	1418.48	189.281	60.658	59.1027	7.48672
Poland	POL38	3	Control	2	8	1090.37	170.153	57.962	107.712	4.99708
Poland	POL38	3	Control	3	8	1750.11	177.542	116.012	109.643	9.365
Poland	POL38	3	DRW	1	8	1522.6	180.521	70.2279	117.83	10.7124
Poland	POL38	3	DRW	2	8	1443.58	172.757	62.55	100.26	7.28931
Poland	POL38	3	DRW	3	8	1165.83	181.17	111.39	87.2592	2.18094
Poland	POL40	1	Control	1	8	3120.32	NA	76.7594	54.2445	9.30346
Poland	POL40	1	Control	2	8	2373.99	500.806	113.97	201.851	9.64702
Poland	POL40	1	Control	3	8	3939.85	459.158	132.228	49.9001	5.35942
Poland	POL40	1	DRW	1	8	2535.68	473.653	97.5972	48.9033	13.1286
Poland	POL40	1	DRW	2	8	2490.13	419.019	122.515	87.994	9.11554
Poland	POL40	1	DRW	3	8	2591.52	399.583	129.423	56.9881	2.53006
Poland	POL43	3	Control	1	8	2312.36	246.098	68.3284	56.5075	4.99254
Poland	POL43	3	Control	2	8	1936.84	222.137	110.418	91.3433	1.60874
Poland	POL43	3	Control	3	8	1826.94	225.724	82.006	57.6647	2.76763
Poland	POL43	3	DRW	1	8	1646.48	213.105	127.657	54.347	2.64943
Poland	POL43	3	DRW	2	8	1866.86	224.98	80.5952	59.9107	7.17987
Poland	POL43	3	DRW	3	8	1915.31	200.738	2.09163	2.21116	14.1322
Romania	ROM01	1	Control	1	12	5890.74	55.9545	37.3439	113.845	7.14499
Romania	ROM01	1	Control	2	12	NA	50.5715	37.6342	101.183	4.24592
Romania	ROM01	1	Control	3	12	6017.57	159.075	42.0418	101.564	9.44648
Romania	ROM01	1	DRW	1	12	5964.44	17.12	36.7195	126.274	8.00725
Romania	ROM01	1	DRW	2	12	5472.63	116.297	39.2239	86.8955	8.84749
Romania	ROM01	1	DRW	3	12	5301.23	105.033	44.07	114.21	5.64601
Romania	ROM02	1	Control	1	12	NA	194.744	37.006	101.916	1.45338
Romania	ROM02	1	Control	2	12	4398.45	296.082	47.7205	155.173	6.13125
Romania	ROM02	1	Control	3	12	7111.78	178.264	44.88	105.96	4.3176
Romania	ROM02	1	DRW	1	12	6078.17	82.8136	48.8212	140.38	26.6349
Romania	ROM02	1	DRW	2	12	5717.83	281.613	49.6726	106.726	18.49
Romania	ROM02	1	DRW	3	12	5283.84	323.973	50.509	75.8383	4.88723
Romania	ROM03	3	Control	1	12	1795.52	NA	43.5984	100.05	3.67854
Romania	ROM03	3	Control	2	12	3311.88	NA	45.802	80.5842	8.69079
Romania	ROM03	3	Control	3	12	1578.2	NA	45.8383	87.0958	3.49247
Romania	ROM03	3	DRW	1	12	2421.18	NA	50.8084	20.2994	3.00149
Romania	ROM03	3	DRW	2	12	2524.11	NA	44.4755	101.359	8.73092
Romania	ROM03	3	DRW	3	12	1761.04	NA	47.6224	116.523	2.31897
Romania	ROM07	1	Control	1	12	NA	273.93	53.4589	197.483	2.51237
Romania	ROM07	1	Control	2	12	NA	184.366	68.8711	183.566	4.34244
Romania	ROM07	1	Control	3	12	5519.25	283.483	63.449	233.816	3.08912
Romania	ROM07	1	DRW	1	12	4999.58	183.129	61.3161	225.045	2.65227
Romania	ROM07	1	DRW	2	12	4973.09	235.478	70.806	217.91	10.9771
Romania	ROM07	1	DRW	3	12	6782.16	306.251	62	180.627	10.5321
Romania	ROM10	3	Control	1	12	4584.82	292.208	46.7365	123.563	3.93175
Romania	ROM10	3	Control	2	12	NA	322.941	41.2612	136.236	3.23076
Romania	ROM10	3	Control	3	12	7204.28	407.399	42.1557	103.473	15.5236
Romania	ROM10	3	DRW	1	12	4870.1	335.524	47.2627	126.324	6.76692
Romania	ROM10	3	DRW	2	12	4359.9	298.498	58.6241	167.617	4.27028
Romania	ROM10	3	DRW	3	12	4327.27	300.438	55.41	163.29	4.33771
Romania	ROM11	3	Control	1	12	7057.98	NA	46.5135	132.677	1.66269
Romania	ROM11	3	Control	2	12	3922.11	245.021	48.2453	156.341	1.60306
Romania	ROM11	3	Control	3	12	4815.79	180.002	51.976	155.629	1.57782
Romania	ROM11	3	DRW	1	12	5038.04	146.144	47.1853	140.842	10.6964
Romania	ROM11	3	DRW	2	12	NA	NA	NA	NA	NA
Romania	ROM11	3	DRW	3	12	5352.67	184.085	50.8891	151.858	7.53613
Romania	ROM13	1	Control	1	12	3832.47	208.736	32.22	107.04	5.74924
Romania	ROM13	1	Control	2	12	2568.72	200.487	45.344	153.918	1.19271
Romania	ROM13	1	Control	3	12	3053.91	178.973	37.0588	121.137	6.32747
Romania	ROM13	1	DRW	1	12	4009.88	173.221	45.4014	150.357	11.8316
Romania	ROM13	1	DRW	2	12	3236.99	94.163	34.5763	91.4955	2.65599
Romania	ROM13	1	DRW	3	12	2667.55	180.992	38.7637	129.302	1.42375
Romania	ROM15	1	Control	1	12	6200.65	NA	37.26	76.44	2.10776
Romania	ROM15	1	Control	2	12	NA	NA	35.7669	82.9482	8.26089
Romania	ROM15	1	Control	3	12	4382.72	NA	34.9004	94.3327	6.56995
Romania	ROM15	1	DRW	1	12	4803.86	NA	32.1131	49.8214	10.2028
Romania	ROM15	1	DRW	2	12	3528.7	NA	32.8984	71.4741	2.77131
Romania	ROM15	1	DRW	3	12	4110.71	NA	36.173	14.4334	9.46131
Romania	ROM16	1	Control	1	12	3003.98	393.556	37.2917	167.917	2.80035
Romania	ROM16	1	Control	2	12	2018.53	334.221	41.0589	187.612	0.927831
Romania	ROM16	1	Control	3	12	1797.34	312.014	50.02	192.617	1.23939
Romania	ROM16	1	DRW	1	12	2277.92	353.174	45.7186	184.222	9.23511
Romania	ROM16	1	DRW	2	12	1829.45	353.2	44.4012	185.808	1.4334
Romania	ROM16	1	DRW	3	12	2754.16	349.88	50.8292	190.01	1.17209
Romania	ROM18	3	Control	1	12	6217.94	198.67	58.6554	128.516	5.18864
Romania	ROM18	3	Control	2	12	NA	171.283	45.4022	126.643	3.17338
Romania	ROM18	3	Control	3	12	7227.41	250.606	58.2755	133.736	6.53444
Romania	ROM18	3	DRW	1	12	7793.22	130.289	48.1845	95.1786	11.2234
Romania	ROM18	3	DRW	2	12	8162.18	233.034	71.1788	103.816	6.35854
Romania	ROM18	3	DRW	3	12	6581.66	272.92	73.1045	98.3582	4.26797
Romania	ROM20	3	Control	1	12	2725.79	48.7376	47.4751	149.583	7.85808
Romania	ROM20	3	Control	2	12	2298.48	231.328	39.8008	113.008	2.1825
Romania	ROM20	3	Control	3	12	2323.32	209.365	44.3569	123.799	6.93404
Romania	ROM20	3	DRW	1	12	2416.36	246.078	46.6071	121.012	21.1451
Romania	ROM20	3	DRW	2	12	1943.61	248.014	45.974	119.191	2.3839
Romania	ROM20	3	DRW	3	12	1644.95	223.77	44.6553	125.754	2.48363
Romania	ROM21	3	Control	1	12	5047.82	NA	55.3134	164.955	7.81674
Romania	ROM21	3	Control	2	12	5143.17	566.988	56.7033	113.407	2.58438
Romania	ROM21	3	Control	3	12	3666.07	464.72	57.5498	168.496	5.91511
Romania	ROM21	3	DRW	1	12	3833.5	NA	62.6973	191.958	6.41282
Romania	ROM21	3	DRW	2	12	4780.84	NA	67.8521	223.876	4.37283
Romania	ROM21	3	DRW	3	12	4768.95	NA	57.4525	155.125	7.62057
Romania	ROM22	3	Control	1	12	3828.15	NA	45.344	182.782	2.07042
Romania	ROM22	3	Control	2	12	3143.9	399.471	40.3996	188.901	1.73386
Romania	ROM22	3	Control	3	12	2791.15	443.395	50.1198	192.485	1.65227
Romania	ROM22	3	DRW	1	12	3338.65	489.438	50.5184	149.88	4.72775
Romania	ROM22	3	DRW	2	12	2621.44	456.605	48.3217	197.19	1.91792
Romania	ROM22	3	DRW	3	12	2648.55	359.927	53.5992	177.996	2.14889
Romania	ROM23	1	Control	1	12	4885.75	360.638	35.441	79.3261	1.74563
Romania	ROM23	1	Control	2	12	4067.45	287.961	38.91	140.04	6.64551
Romania	ROM23	1	Control	3	12	2465.98	248.013	45.3147	139.93	5.89184
Romania	ROM23	1	DRW	1	12	4143.56	45.9339	40.3088	125.408	1.95856
Romania	ROM23	1	DRW	2	12	2963	267.847	47.7381	122.232	7.78571
Romania	ROM23	1	DRW	3	12	3701.78	248.802	44.0318	130.516	6.88058
Romania	ROM25	3	Control	1	12	7921.23	118.505	53.22	167.37	17.4605
Romania	ROM25	3	Control	2	12	6445.87	NA	58.0655	203.423	23.7554
Romania	ROM25	3	Control	3	12	5600.1	NA	48.3466	202.351	4.54091
Romania	ROM25	3	DRW	1	12	5912.81	NA	46.0917	132.443	12.8107
Romania	ROM25	3	DRW	2	12	4964.17	339.915	53.88	174.51	4.42115
Romania	ROM25	3	DRW	3	12	4517.42	NA	60.1491	186.382	15.0691
Romania	ROM26	1	Control	1	12	6040.81	4.5827	52.26	123.09	7.6624
Romania	ROM26	1	Control	2	12	4900.55	5.67542	77.4107	118.482	4.19386
Romania	ROM26	1	Control	3	12	4081.9	5.99525	59.61	96.9	2.19268
Romania	ROM26	1	DRW	1	12	5562.28	6.485	53.6763	115.714	3.49129
Romania	ROM26	1	DRW	2	12	4396.18	6.14615	53.6527	86.2874	9.97476
Romania	ROM26	1	DRW	3	12	5040.09	7.49913	60.1195	98.8745	8.47758

## Sheet: Resistance, Recovery
Country	Plot	Tree species number	Repetition	Drought duration (days)	CO2 resistance	N2O resistance	CO2 recovery	N2O recovery
Finland	FIN07	1	1	0	1.08291	1.27603	1.08291	1.27603
Finland	FIN07	1	2	0	1.1159	NA	1.1159	NA
Finland	FIN07	1	3	0	1.00168	1.14557	1.00168	1.14557
Finland	FIN10	1	1	0	1.08346	1.22723	1.08346	1.22723
Finland	FIN10	1	2	0	1.0931	1.41911	1.0931	1.41911
Finland	FIN10	1	3	0	1.03583	97.6535	1.03583	97.6535
Finland	FIN11	1	1	0	1.0339	0.776599	1.0339	0.776599
Finland	FIN11	1	2	0	1.04346	1.16852	1.04346	1.16852
Finland	FIN11	1	3	0	1.04732	1.17444	1.04732	1.17444
Finland	FIN12	3	1	0	1.09547	0.0483432	1.09547	0.0483432
Finland	FIN12	3	2	0	0.997762	1.01145	0.997762	1.01145
Finland	FIN12	3	3	0	0.985268	0.958185	0.985268	0.958185
Finland	FIN16	1	1	0	1.03624	0.0308111	1.03624	0.0308111
Finland	FIN16	1	2	0	1.0191	1.13574	1.0191	1.13574
Finland	FIN16	1	3	0	0.994924	2.13317	0.994924	2.13317
Finland	FIN21	1	1	0	0.957432	1.07726	0.957432	1.07726
Finland	FIN21	1	2	0	0.941976	0.856328	0.941976	0.856328
Finland	FIN21	1	3	0	0.991224	1.03748	0.991224	1.03748
Finland	FIN23	1	1	0	0.952907	0.966201	0.952907	0.966201
Finland	FIN23	1	2	0	0.897255	0.943661	0.897255	0.943661
Finland	FIN23	1	3	0	1.06039	1.20596	1.06039	1.20596
Finland	FIN25	3	1	0	0.980336	0.992462	0.980336	0.992462
Finland	FIN25	3	2	0	1.02832	1.08774	1.02832	1.08774
Finland	FIN25	3	3	0	1.02339	1.02255	1.02339	1.02255
Finland	FIN26	3	1	0	1.05506	0.962078	1.05506	0.962078
Finland	FIN26	3	2	0	1.0084	1.18204	1.0084	1.18204
Finland	FIN26	3	3	0	1.00901	1.62489	1.00901	1.62489
Italy	ITA03	1	1	39	1.02634	1.01954	1.02634	1.01954
Italy	ITA03	1	2	39	0.963939	0.863213	0.963939	0.863213
Italy	ITA03	1	3	39	0.910203	0.966451	0.910203	0.966451
Italy	ITA04	1	1	39	1.03899	1.26537	1.03899	1.26537
Italy	ITA04	1	2	39	1.02141	0.751718	1.02141	0.751718
Italy	ITA04	1	3	39	0.944489	1.16542	0.944489	1.16542
Italy	ITA05	3	1	39	1.03778	1.5761	1.03778	1.5761
Italy	ITA05	3	2	39	0.993899	1.76785	0.993899	1.76785
Italy	ITA05	3	3	39	1.0015	1.69747	1.0015	1.69747
Italy	ITA06	1	1	39	1.0527	NA	1.0527	NA
Italy	ITA06	1	2	39	0.968438	NA	0.968438	NA
Italy	ITA06	1	3	39	0.95154	NA	0.95154	NA
Italy	ITA07	1	1	39	0.99983	0.390859	0.99983	0.390859
Italy	ITA07	1	2	39	0.987661	1.1797	0.987661	1.1797
Italy	ITA07	1	3	39	0.961494	1.27188	0.961494	1.27188
Italy	ITA09	3	1	39	1.08076	NA	1.08076	NA
Italy	ITA09	3	2	39	0.980503	NA	0.980503	NA
Italy	ITA09	3	3	39	0.930755	NA	0.930755	NA
Italy	ITA10	3	1	39	1.08049	1.0257	1.08049	1.0257
Italy	ITA10	3	2	39	1.01395	0.827226	1.01395	0.827226
Italy	ITA10	3	3	39	0.885459	1.05413	0.885459	1.05413
Italy	ITA12	1	1	39	1.04741	NA	1.04741	NA
Italy	ITA12	1	2	39	0.947252	0.981616	0.947252	0.981616
Italy	ITA12	1	3	39	0.938651	1.04487	0.938651	1.04487
Italy	ITA14	3	1	39	1.05088	5.27835	1.05088	5.27835
Italy	ITA14	3	2	39	1.08429	0.970266	1.08429	0.970266
Italy	ITA14	3	3	39	0.996701	1.08426	0.996701	1.08426
Italy	ITA15	1	1	39	1.05293	1.0656	1.05293	1.0656
Italy	ITA15	1	2	39	1.03532	1.58687	1.03532	1.58687
Italy	ITA15	1	3	39	0.962502	0.836464	0.962502	0.836464
Italy	ITA16	1	1	39	1.11488	1.07168	1.11488	1.07168
Italy	ITA16	1	2	39	1.01244	0.992051	1.01244	0.992051
Italy	ITA16	1	3	39	0.978619	1.16191	0.978619	1.16191
Italy	ITA20	3	1	39	0.997816	0.00164956	0.997816	0.00164956
Italy	ITA20	3	2	39	0.961558	0.951914	0.961558	0.951914
Italy	ITA20	3	3	39	0.964663	0.916502	0.964663	0.916502
Italy	ITA25	3	1	39	1.01244	1.04773	1.01244	1.04773
Italy	ITA25	3	2	39	0.927198	0.988574	0.927198	0.988574
Italy	ITA25	3	3	39	0.881018	1.01654	0.881018	1.01654
Italy	ITA26	3	1	39	1.02782	1.02129	1.02782	1.02129
Italy	ITA26	3	2	39	1.02611	1.53065	1.02611	1.53065
Italy	ITA26	3	3	39	0.94183	1.39988	0.94183	1.39988
Italy	ITA27	1	1	39	1.10202	0.782344	1.10202	0.782344
Italy	ITA27	1	2	39	1.09997	1.66661	1.09997	1.66661
Italy	ITA27	1	3	39	0.986012	1.61023	0.986012	1.61023
Italy	ITA29	3	1	39	1.02625	1.27821	1.02625	1.27821
Italy	ITA29	3	2	39	0.975504	0.901435	0.975504	0.901435
Italy	ITA29	3	3	39	0.955578	1.06296	0.955578	1.06296
Italy	ITA31	1	1	39	0.987083	0.935243	0.987083	0.935243
Italy	ITA31	1	2	39	0.935182	1.00692	0.935182	1.00692
Italy	ITA31	1	3	39	0.738501	0.898975	0.738501	0.898975
Italy	ITA35	1	1	39	1.03026	1.10623	1.03026	1.10623
Italy	ITA35	1	2	39	1.02307	1.13498	1.02307	1.13498
Italy	ITA35	1	3	39	0.881709	1.06847	0.881709	1.06847
Italy	ITA36	3	1	39	1.01899	0.619559	1.01899	0.619559
Italy	ITA36	3	2	39	0.99309	0.769765	0.99309	0.769765
Italy	ITA36	3	3	39	0.970981	1.07561	0.970981	1.07561
Poland	POL02	1	1	8	1.06202	1.10188	1.06202	1.10188
Poland	POL02	1	2	8	0.978237	1.04869	0.978237	1.04869
Poland	POL02	1	3	8	0.921191	0.992723	0.921191	0.992723
Poland	POL03	1	1	8	1.00858	0.986639	1.00858	0.986639
Poland	POL03	1	2	8	1.01396	1.07253	1.01396	1.07253
Poland	POL03	1	3	8	1.02768	1.00738	1.02768	1.00738
Poland	POL04	3	1	8	1.01632	NA	1.01632	NA
Poland	POL04	3	2	8	1.07013	NA	1.07013	NA
Poland	POL04	3	3	8	1.01554	NA	1.01554	NA
Poland	POL06	3	1	8	1.0789	1.27007	1.0789	1.27007
Poland	POL06	3	2	8	1.09965	1.0735	1.09965	1.0735
Poland	POL06	3	3	8	0.945268	1.18406	0.945268	1.18406
Poland	POL10	3	1	8	1.07853	NA	1.07853	NA
Poland	POL10	3	2	8	1.05259	NA	1.05259	NA
Poland	POL10	3	3	8	0.908066	NA	0.908066	NA
Poland	POL12	1	1	8	0.990343	0.785104	0.990343	0.785104
Poland	POL12	1	2	8	0.939201	1.05743	0.939201	1.05743
Poland	POL12	1	3	8	NA	NA	NA	NA
Poland	POL13	3	1	8	1.00605	0.99144	1.00605	0.99144
Poland	POL13	3	2	8	1.11684	1.01165	1.11684	1.01165
Poland	POL13	3	3	8	1.07616	1.11307	1.07616	1.11307
Poland	POL18	3	1	8	1.03054	0.92379	1.03054	0.92379
Poland	POL18	3	2	8	0.980102	1.01619	0.980102	1.01619
Poland	POL18	3	3	8	0.971312	0.893305	0.971312	0.893305
Poland	POL20	1	1	8	0.999341	NA	0.999341	NA
Poland	POL20	1	2	8	1.12042	NA	1.12042	NA
Poland	POL20	1	3	8	0.952643	NA	0.952643	NA
Poland	POL21	1	1	8	1.09274	NA	1.09274	NA
Poland	POL21	1	2	8	1.03256	NA	1.03256	NA
Poland	POL21	1	3	8	1.09692	NA	1.09692	NA
Poland	POL22	3	1	8	1.06476	NA	1.06476	NA
Poland	POL22	3	2	8	1.04104	NA	1.04104	NA
Poland	POL22	3	3	8	0.97969	NA	0.97969	NA
Poland	POL23	3	1	8	1.10767	1.14863	1.10767	1.14863
Poland	POL23	3	2	8	1.1065	1.17557	1.1065	1.17557
Poland	POL23	3	3	8	1.06781	1.1294	1.06781	1.1294
Poland	POL24	3	1	8	1.13071	1.19693	1.13071	1.19693
Poland	POL24	3	2	8	1.10828	1.20304	1.10828	1.20304
Poland	POL24	3	3	8	1.07554	1.2112	1.07554	1.2112
Poland	POL29	3	1	8	1.0957	1.09555	1.0957	1.09555
Poland	POL29	3	2	8	1.03973	1.04119	1.03973	1.04119
Poland	POL29	3	3	8	0.96093	1.01759	0.96093	1.01759
Poland	POL30	3	1	8	0.984999	1.2839	0.984999	1.2839
Poland	POL30	3	2	8	0.996048	1.17748	0.996048	1.17748
Poland	POL30	3	3	8	1.05071	1.13064	1.05071	1.13064
Poland	POL33	3	1	8	1.03132	1.08763	1.03132	1.08763
Poland	POL33	3	2	8	0.978456	1.0927	0.978456	1.0927
Poland	POL33	3	3	8	0.959706	1.04771	0.959706	1.04771
Poland	POL36	3	1	8	0.919643	0.987493	0.919643	0.987493
Poland	POL36	3	2	8	0.938458	0.9489	0.938458	0.9489
Poland	POL36	3	3	8	0.986354	0.978994	0.986354	0.978994
Poland	POL38	3	1	8	1.0864	1.08229	1.0864	1.08229
Poland	POL38	3	2	8	0.988027	1.02642	0.988027	1.02642
Poland	POL38	3	3	8	1.05293	1.0599	1.05293	1.0599
Poland	POL40	1	1	8	1.09874	NA	1.09874	NA
Poland	POL40	1	2	8	1.04753	NA	1.04753	NA
Poland	POL40	1	3	8	0.935672	NA	0.935672	NA
Poland	POL43	3	1	8	1.10698	1.01819	1.10698	1.01819
Poland	POL43	3	2	8	1.11233	1.09328	1.11233	1.09328
Poland	POL43	3	3	8	0.996894	0.931312	0.996894	0.931312
Romania	ROM01	1	1	12	1.06784	0.721728	1.06784	0.721728
Romania	ROM01	1	2	12	1.10971	0.494277	1.10971	0.494277
Romania	ROM01	1	3	12	1.02859	1.02495	1.02859	1.02495
Romania	ROM02	1	1	12	0.918107	0.000421955	0.918107	0.000421955
Romania	ROM02	1	2	12	0.910205	1.37638	0.910205	1.37638
Romania	ROM02	1	3	12	0.923779	1.44916	0.923779	1.44916
Romania	ROM03	3	1	12	1.04365	NA	1.04365	NA
Romania	ROM03	3	2	12	0.956179	NA	0.956179	NA
Romania	ROM03	3	3	12	0.96838	NA	0.96838	NA
Romania	ROM07	1	1	12	1.03147	0.641755	1.03147	0.641755
Romania	ROM07	1	2	12	0.916184	0.982053	0.916184	0.982053
Romania	ROM07	1	3	12	0.977835	1.13827	0.977835	1.13827
Romania	ROM10	3	1	12	1.1782	0.7824	1.1782	0.7824
Romania	ROM10	3	2	12	0.939303	1.07087	0.939303	1.07087
Romania	ROM10	3	3	12	0.981874	1.02911	0.981874	1.02911
Romania	ROM11	3	1	12	0.982935	NA	0.982935	NA
Romania	ROM11	3	2	12	NA	NA	NA	NA
Romania	ROM11	3	3	12	0.950872	NA	0.950872	NA
Romania	ROM13	1	1	12	1.04759	0.953054	1.04759	0.953054
Romania	ROM13	1	2	12	1.06388	0.446178	1.06388	0.446178
Romania	ROM13	1	3	12	0.970722	0.961151	0.970722	0.961151
Romania	ROM15	1	1	12	0.922634	NA	0.922634	NA
Romania	ROM15	1	2	12	0.831282	NA	0.831282	NA
Romania	ROM15	1	3	12	0.793436	NA	0.793436	NA
Romania	ROM16	1	1	12	1.07652	1.04475	1.07652	1.04475
Romania	ROM16	1	2	12	1.0567	1.04331	1.0567	1.04331
Romania	ROM16	1	3	12	0.973757	1.03402	0.973757	1.03402
Romania	ROM18	3	1	12	1.03543	1.01592	1.03543	1.01592
Romania	ROM18	3	2	12	0.976004	1.34049	0.976004	1.34049
Romania	ROM18	3	3	12	0.959485	1.53522	0.959485	1.53522
Romania	ROM20	3	1	12	1.03182	1.74802	1.03182	1.74802
Romania	ROM20	3	2	12	0.993616	1.82287	0.993616	1.82287
Romania	ROM20	3	3	12	0.991079	1.61729	0.991079	1.61729
Romania	ROM21	3	1	12	1.0858	NA	1.0858	NA
Romania	ROM21	3	2	12	0.991882	NA	0.991882	NA
Romania	ROM21	3	3	12	1.01079	NA	1.01079	NA
Romania	ROM22	3	1	12	1.04331	NA	1.04331	NA
Romania	ROM22	3	2	12	1.03185	NA	1.03185	NA
Romania	ROM22	3	3	12	0.951625	NA	0.951625	NA
Romania	ROM23	1	1	12	1.39149	0.00808196	1.39149	0.00808196
Romania	ROM23	1	2	12	0.923566	1.02513	0.923566	1.02513
Romania	ROM23	1	3	12	0.964257	0.879128	0.964257	0.879128
Romania	ROM25	3	1	12	0.867834	1.38366	0.867834	1.38366
Romania	ROM25	3	2	12	0.887673	0.736008	0.887673	0.736008
Romania	ROM25	3	3	12	0.749331	2.16969	0.749331	2.16969
Romania	ROM26	1	1	12	1.03833	1.01262	1.03833	1.01262
Romania	ROM26	1	2	12	0.984076	0.668767	0.984076	0.668767
Romania	ROM26	1	3	12	0.95754	1.16528	0.95754	1.16528
Finland	FIN07	1	1	0	0.126127	0.607463	2.20333	1.39723
Finland	FIN07	1	2	0	0.125588	0.366717	0.959308	0.928324
Finland	FIN07	1	3	0	0.107492	0.301259	1.13691	0.796463
Finland	FIN10	1	1	0	NA	3.52426	1.97736	7.01348
Finland	FIN10	1	2	0	NA	1.00856	1.50059	1.0694
Finland	FIN10	1	3	0	NA	15.3451	1.43623	78.6539
Finland	FIN11	1	1	0	0.182746	0.576902	0.785516	1.1038
Finland	FIN11	1	2	0	0.165215	0.395758	0.493387	0.99673
Finland	FIN11	1	3	0	0.18191	0.361469	0.930249	0.774967
Finland	FIN12	3	1	0	0.288728	0.57403	1.42157	10.6706
Finland	FIN12	3	2	0	0.19709	0.302188	1.15338	5.67214
Finland	FIN12	3	3	0	0.316172	0.812186	0.814451	7.22614
Finland	FIN16	1	1	0	0.132536	0.52525	1.99276	0.405018
Finland	FIN16	1	2	0	0.130725	0.542643	1.57783	0.4059
Finland	FIN16	1	3	0	0.125827	0.448028	0.733417	0.55326
Finland	FIN21	1	1	0	0.381638	2.21026	1.14613	2.16471
Finland	FIN21	1	2	0	0.511825	2.47117	0.736156	2.17061
Finland	FIN21	1	3	0	0.40432	0.523404	0.763602	575.564
Finland	FIN23	1	1	0	0.0836319	0.889723	1.77656	3.29042
Finland	FIN23	1	2	0	0.115329	0.0844258	1.42786	2.19306
Finland	FIN23	1	3	0	0.100718	0.683989	1.08176	2.30497
Finland	FIN25	3	1	0	0.147379	0.553165	1.22315	54.8313
Finland	FIN25	3	2	0	0.143551	0.643549	1.24539	67.4724
Finland	FIN25	3	3	0	0.132184	0.347603	1.73148	13.3725
Finland	FIN26	3	1	0	0.0688495	0.715643	0.571637	6.46213
Finland	FIN26	3	2	0	0.0687851	0.359611	1.14108	1.3843
Finland	FIN26	3	3	0	0.0695449	0.858606	1.05166	8.8644
Italy	ITA03	1	1	39	0.170017	0.000503974	1.61757	1.45775
Italy	ITA03	1	2	39	0.267777	0.00113764	2.89531	1.49825
Italy	ITA03	1	3	39	0.10066	0.000488047	2.32225	1.50897
Italy	ITA04	1	1	39	0.0117504	0.000996647	1.52783	0.0320858
Italy	ITA04	1	2	39	0.0178946	0.00144906	NA	0.0261795
Italy	ITA04	1	3	39	0.0470999	NA	1.8627	0.0375571
Italy	ITA05	3	1	39	0.249652	0.234679	0.816769	6.76985
Italy	ITA05	3	2	39	0.0169531	0.212745	NA	8.30714
Italy	ITA05	3	3	39	0.452012	0.141633	2.23126	6.2661
Italy	ITA06	1	1	39	2.78927	0.0916043	3.76183	1.85744
Italy	ITA06	1	2	39	0.244866	0.0596037	3.95209	2.12541
Italy	ITA06	1	3	39	0.406125	0.0564216	3.90391	1.92353
Italy	ITA07	1	1	39	0.550643	0.261467	2.5984	3.60825
Italy	ITA07	1	2	39	0.248311	0.0365983	2.89988	4.11243
Italy	ITA07	1	3	39	0.294618	0.25808	2.33215	3.28359
Italy	ITA09	3	1	39	NA	0.000683917	0.381337	2.15317
Italy	ITA09	3	2	39	NA	0.00371651	1.73113	2.10153
Italy	ITA09	3	3	39	NA	0.00176113	1.03113	2.03619
Italy	ITA10	3	1	39	0.172166	0.324741	2.16877	1.74809
Italy	ITA10	3	2	39	0.472542	0.370572	2.31475	1.87536
Italy	ITA10	3	3	39	0.170908	0.210045	1.96667	1.50472
Italy	ITA12	1	1	39	0.053096	0.00612434	3.46283	1.54128
Italy	ITA12	1	2	39	0.0546657	0.00151599	0.556879	0.815333
Italy	ITA12	1	3	39	0.0580026	NA	3.6514	1.3046
Italy	ITA14	3	1	39	1.20738	0.300518	1.21996	1.60232
Italy	ITA14	3	2	39	0.623142	0.288187	1.2379	1.11978
Italy	ITA14	3	3	39	0.70202	0.271994	1.59028	1.09292
Italy	ITA15	1	1	39	0.51837	0.263608	0.316066	1.42715
Italy	ITA15	1	2	39	0.776427	0.252758	0.73757	1.29783
Italy	ITA15	1	3	39	0.284005	0.237518	0.506795	1.16233
Italy	ITA16	1	1	39	0.758687	0.0186871	0.626639	1.50219
Italy	ITA16	1	2	39	0.903865	0.0545977	1.77116	1.59796
Italy	ITA16	1	3	39	0.223399	0.018002	1.54411	1.54904
Italy	ITA20	3	1	39	1.58934	0.0573427	3.10188	4.96451
Italy	ITA20	3	2	39	0.39069	0.0423609	0.549729	3.14544
Italy	ITA20	3	3	39	0.0933437	0.0231455	0.769662	2.77288
Italy	ITA25	3	1	39	0.528992	0.173955	1.46233	2.57151
Italy	ITA25	3	2	39	0.0571708	0.23049	0.994286	2.55209
Italy	ITA25	3	3	39	0.213826	0.118776	2.1057	2.17635
Italy	ITA26	3	1	39	0.0880383	0.00316845	1.15267	0.772232
Italy	ITA26	3	2	39	1.12473	0.137627	3.68256	1.26037
Italy	ITA26	3	3	39	1.24187	0.107159	4.06569	1.18993
Italy	ITA27	1	1	39	0.79415	0.345181	1.90841	1.66666
Italy	ITA27	1	2	39	0.270076	0.43232	2.09415	1.84371
Italy	ITA27	1	3	39	1.07463	0.42674	1.36627	1.53487
Italy	ITA29	3	1	39	0.15414	0.0252117	4.94521	8.93029
Italy	ITA29	3	2	39	0.164903	0.0127423	3.94221	6.57752
Italy	ITA29	3	3	39	0.556767	0.0139419	4.73154	8.66342
Italy	ITA31	1	1	39	0.134619	0.0100893	1.95777	0.900835
Italy	ITA31	1	2	39	0.5272	0.00739611	2.04103	1.16267
Italy	ITA31	1	3	39	0.699372	0.0149925	0.706325	0.0203505
Italy	ITA35	1	1	39	0.234836	0.00285423	3.34695	1.51165
Italy	ITA35	1	2	39	0.198988	0.00284137	2.80781	1.36062
Italy	ITA35	1	3	39	0.140037	0.00283494	1.21363	1.34097
Italy	ITA36	3	1	39	0.117018	0.232823	2.15122	1.40574
Italy	ITA36	3	2	39	0.240028	0.250506	0.957239	1.08835
Italy	ITA36	3	3	39	0.0806623	0.261521	0.701291	1.02332
Poland	POL02	1	1	8	0.22055	0.371091	1.75299	0.98843
Poland	POL02	1	2	8	0.192337	0.400415	1.06698	0.964192
Poland	POL02	1	3	8	0.374472	0.435178	2.41495	1.18793
Poland	POL03	1	1	8	0.189565	0.0504052	1.19286	0.926685
Poland	POL03	1	2	8	0.173213	0.28293	1.07005	0.790958
Poland	POL03	1	3	8	0.477917	0.281327	1.76822	1.11623
Poland	POL04	3	1	8	0.426237	0.405584	0.492446	1.18016
Poland	POL04	3	2	8	0.151589	0.727154	0.44943	1.3565
Poland	POL04	3	3	8	0.637099	0.482103	0.321311	1.41622
Poland	POL06	3	1	8	0.843471	0.299882	1.29884	0.657725
Poland	POL06	3	2	8	0.460581	0.348172	0.927125	0.791427
Poland	POL06	3	3	8	0.84415	0.348321	1.2248	0.760775
Poland	POL10	3	1	8	0.644052	0.648655	0.232798	1.02052
Poland	POL10	3	2	8	0.848297	0.665001	1.74938	0.948611
Poland	POL10	3	3	8	0.744887	0.661665	1.29527	0.989671
Poland	POL12	1	1	8	0.755032	0.435754	0.923742	0.992646
Poland	POL12	1	2	8	0.359212	0.425401	1.14186	0.982254
Poland	POL12	1	3	8	NA	NA	NA	NA
Poland	POL13	3	1	8	1.30374	0.511672	1.25447	1.18323
Poland	POL13	3	2	8	0.716288	0.966922	1.59005	1.83081
Poland	POL13	3	3	8	0.139484	0.512471	1.24874	1.05342
Poland	POL18	3	1	8	0.966037	0.334545	1.10108	0.887459
Poland	POL18	3	2	8	0.925251	0.300545	1.26563	0.818546
Poland	POL18	3	3	8	0.332609	0.155678	1.97622	0.83653
Poland	POL20	1	1	8	0.307353	0.429794	1.89316	0.802001
Poland	POL20	1	2	8	0.330896	0.466872	1.28402	0.879369
Poland	POL20	1	3	8	0.171401	0.473802	1.64308	0.399263
Poland	POL21	1	1	8	0.360388	0.0369638	1.67867	0.620742
Poland	POL21	1	2	8	0.675062	0.280984	0.188727	0.752931
Poland	POL21	1	3	8	0.502737	0.0776054	0.660788	0.681002
Poland	POL22	3	1	8	0.323213	0.695099	1.91871	0.760033
Poland	POL22	3	2	8	0.385054	0.587225	2.33549	0.899121
Poland	POL22	3	3	8	0.285657	0.673144	1.51211	1.01472
Poland	POL23	3	1	8	0.358568	0.324684	1.59581	0.92612
Poland	POL23	3	2	8	0.364951	0.329074	0.608315	0.94276
Poland	POL23	3	3	8	0.856112	0.360454	0.467653	0.922899
Poland	POL24	3	1	8	0.461258	0.514811	1.47653	1.07257
Poland	POL24	3	2	8	0.745751	0.489888	1.11754	1.04327
Poland	POL24	3	3	8	0.391147	0.519043	0.928043	1.13987
Poland	POL29	3	1	8	0.621865	0.573996	2.56546	0.914891
Poland	POL29	3	2	8	0.946345	0.580696	2.42292	0.168276
Poland	POL29	3	3	8	0.745874	0.573588	0.917563	1.02429
Poland	POL30	3	1	8	0.142547	0.647721	2.19432	0.851804
Poland	POL30	3	2	8	0.285523	0.54343	1.29037	0.829473
Poland	POL30	3	3	8	0.557722	0.639545	1.60261	0.991728
Poland	POL33	3	1	8	0.45058	0.705802	0.538951	1.06564
Poland	POL33	3	2	8	1.37723	0.680234	1.2903	1.09746
Poland	POL33	3	3	8	1.0341	0.625404	2.33265	1.05649
Poland	POL36	3	1	8	0.459537	0.221202	2.38661	1.13713
Poland	POL36	3	2	8	0.501283	0.384457	1.47906	0.916117
Poland	POL36	3	3	8	0.58794	0.346079	1.99707	1.03641
Poland	POL38	3	1	8	0.18172	0.665575	1.96752	0.863813
Poland	POL38	3	2	8	0.741149	0.684675	2.43392	0.861334
Poland	POL38	3	3	8	0.175827	0.773874	2.15726	0.976749
Poland	POL40	1	1	8	0.297275	0.150483	0.76767	0.824092
Poland	POL40	1	2	8	0.0737119	0.00557499	1.29444	0.788348
Poland	POL40	1	3	8	0.0554941	0.0067398	2.2556	0.761233
Poland	POL43	3	1	8	0.781571	0.543678	0.557351	0.966314
Poland	POL43	3	2	8	0.614927	0.488596	1.57846	1.09361
Poland	POL43	3	3	8	0.278419	0.535495	1.99025	1.03058
Romania	ROM01	1	1	12	2.09103	0.017294	0.426137	0.00271831
Romania	ROM01	1	2	12	0.645106	1.16481	0.447943	3.07732
Romania	ROM01	1	3	12	1.5174	0.487053	1.18046	2.45443
Romania	ROM02	1	1	12	0.399207	0.774555	NA	1.54495
Romania	ROM02	1	2	12	0.397762	0.76768	NA	1.62094
Romania	ROM02	1	3	12	0.308799	1.52147	NA	1.87836
Romania	ROM03	3	1	12	0.67465	0.344803	1.67121	1.61746
Romania	ROM03	3	2	12	0.871187	0.166742	1.84945	1.80381
Romania	ROM03	3	3	12	0.776842	0.400427	0.444705	1.36564
Romania	ROM07	1	1	12	NA	0.278368	1.94545	1.66222
Romania	ROM07	1	2	12	NA	0.467631	0.589449	1.5243
Romania	ROM07	1	3	12	NA	0.924996	2.44305	2.59955
Romania	ROM10	3	1	12	0.752077	0.940365	1.00453	2.72548
Romania	ROM10	3	2	12	1.00646	0.25693	0.834823	0.990509
Romania	ROM10	3	3	12	1.14129	0.336994	0.884559	1.09206
Romania	ROM11	3	1	12	1.13603	0.699666	1.06935	0.964082
Romania	ROM11	3	2	12	NA	NA	NA	NA
Romania	ROM11	3	3	12	0.707874	0.515327	0.379883	0.00302865
Romania	ROM13	1	1	12	1.1552	0.307732	1.59151	0.870343
Romania	ROM13	1	2	12	1.10286	0.533953	1.73518	1.08476
Romania	ROM13	1	3	12	0.428283	0.385074	1.3881	1.08658
Romania	ROM15	1	1	12	0.395587	0.841011	1.71324	1.55017
Romania	ROM15	1	2	12	0.11667	0.886288	0.61907	1.3153
Romania	ROM15	1	3	12	0.477698	0.985819	0.907479	1.90493
Romania	ROM16	1	1	12	0.724272	0.762308	0.776058	1.0959
Romania	ROM16	1	2	12	0.704023	0.698277	0.329984	1.21382
Romania	ROM16	1	3	12	1.10259	0.688135	1.97173	1.07832
Romania	ROM18	3	1	12	NA	0.959448	1.31064	0.104961
Romania	ROM18	3	2	12	NA	1.09174	1.60262	2.18688
Romania	ROM18	3	3	12	NA	1.28281	1.39664	2.56894
Romania	ROM20	3	1	12	1.21802	0.467928	1.24306	1.67737
Romania	ROM20	3	2	12	0.464522	0.487866	0.916253	1.30153
Romania	ROM20	3	3	12	0.509316	0.539014	0.296833	1.29246
Romania	ROM21	3	1	12	0.61975	0.288668	0.532468	0.785453
Romania	ROM21	3	2	12	1.29118	0.314966	2.58603	0.784386
Romania	ROM21	3	3	12	1.35921	0.459675	2.30899	1.16719
Romania	ROM22	3	1	12	1.46799	0.563465	1.21459	1.04313
Romania	ROM22	3	2	12	0.660096	0.515467	1.30025	0.984764
Romania	ROM22	3	3	12	0.891302	0.701577	0.503547	1.08901
Romania	ROM23	1	1	12	1.89228	0.457873	0.987706	0.993857
Romania	ROM23	1	2	12	0.523151	0.3005	1.0543	0.798012
Romania	ROM23	1	3	12	1.34718	0.437438	1.25557	1.15148
Romania	ROM25	3	1	12	0.636061	1.42	2.40199	0.729527
Romania	ROM25	3	2	12	0.866102	0.540051	1.26053	1.25682
Romania	ROM25	3	3	12	0.603621	0.426654	1.32702	1.20278
Romania	ROM26	1	1	12	1.01026	2.18203	1.15808	1.03283
Romania	ROM26	1	2	12	0.842539	3.3258	0.809632	1.323
Romania	ROM26	1	3	12	1.48469	2.46901	0.524413	1.62274
Finland	FIN07	1	1	0	0.138934	0.0646552	1.41946	0.4287
Finland	FIN07	1	2	0	0.109492	0.331704	0.485341	1.34299
Finland	FIN07	1	3	0	0.109595	0.378067	0.679143	1.35316
Finland	FIN10	1	1	0	0.126098	6.35525	1.24385	3.39682
Finland	FIN10	1	2	0	0.107815	3.35358	1.68776	2.34646
Finland	FIN10	1	3	0	0.129337	33.0892	1.70913	15.6303
Finland	FIN11	1	1	0	0.158547	0.677996	1.89055	1.3778
Finland	FIN11	1	2	0	0.142902	0.486343	0.618039	0.949649
Finland	FIN11	1	3	0	0.101631	0.599142	1.19068	1.03402
Finland	FIN12	3	1	0	0.145384	1.93244	0.868674	1.41827
Finland	FIN12	3	2	0	0.123609	1.90836	2.12422	1.25482
Finland	FIN12	3	3	0	0.173316	1.94247	1.64952	0.968148
Finland	FIN16	1	1	0	0.150728	0.399885	1.76663	1.43173
Finland	FIN16	1	2	0	0.143505	0.399014	0.383899	0.473277
Finland	FIN16	1	3	0	0.0893446	0.395529	1.27776	0.468111
Finland	FIN21	1	1	0	0.228153	2.24883	0.324013	1.23784
Finland	FIN21	1	2	0	0.476775	1.49064	0.213025	2.09761
Finland	FIN21	1	3	0	0.218395	0.99688	0.932494	0.839685
Finland	FIN23	1	1	0	0.0795402	1.03838	0.560512	1.40796
Finland	FIN23	1	2	0	0.0914182	2.35659	0.756631	1.00498
Finland	FIN23	1	3	0	0.0966067	0.834818	0.81926	0.970149
Finland	FIN25	3	1	0	0.105812	3.10711	1.7943	1.19648
Finland	FIN25	3	2	0	0.0945197	2.4795	1.35963	1.08036
Finland	FIN25	3	3	0	0.0803299	0.524356	1.33877	0.931827
Finland	FIN26	3	1	0	0.158044	129.903	2.60226	33.9472
Finland	FIN26	3	2	0	0.152112	28.4542	1.31898	1.58252
Finland	FIN26	3	3	0	0.144712	171.998	0.297976	128.184
Italy	ITA03	1	1	39	0.347065	0.000572512	2.5262	1.86298
Italy	ITA03	1	2	39	0.158292	0.00182403	1.48495	1.76889
Italy	ITA03	1	3	39	0.0772719	0.000560775	0.838442	1.89166
Italy	ITA04	1	1	39	0.120155	NA	3.65904	0.0110122
Italy	ITA04	1	2	39	0.0730531	0.000511327	0.603558	0.00599627
Italy	ITA04	1	3	39	0.0172426	0.000497812	2.36892	0.00646917
Italy	ITA05	3	1	39	0.54909	0.525236	1.57471	13.0824
Italy	ITA05	3	2	39	0.378131	0.229205	0.870163	12.8993
Italy	ITA05	3	3	39	0.189528	0.193744	0.776228	10.4457
Italy	ITA06	1	1	39	0.324042	0.0376333	4.34095	2.59353
Italy	ITA06	1	2	39	0.525394	0.117274	0.741027	2.4772
Italy	ITA06	1	3	39	0.184874	0.0763961	3.77345	2.31697
Italy	ITA07	1	1	39	0.0296116	0.0112576	0.906268	2.40072
Italy	ITA07	1	2	39	0.452637	0.215635	0.957166	1.88305
Italy	ITA07	1	3	39	0.956095	0.172493	0.696724	1.72689
Italy	ITA09	3	1	39	0.0602882	0.00139005	0.567149	1.65328
Italy	ITA09	3	2	39	0.0808227	0.000401358	1.62803	1.73254
Italy	ITA09	3	3	39	0.0764813	0.000401358	1.01882	1.65903
Italy	ITA10	3	1	39	0.582902	0.356827	1.72435	1.3544
Italy	ITA10	3	2	39	1.19779	0.45172	0.534752	1.16452
Italy	ITA10	3	3	39	0.305759	0.322266	0.614226	1.1293
Italy	ITA12	1	1	39	0.0622307	0.00222838	6.67031	1.36579
Italy	ITA12	1	2	39	0.168418	0.00132779	6.52344	0.965408
Italy	ITA12	1	3	39	0.0776907	0.00131047	4.50652	0.816127
Italy	ITA14	3	1	39	0.684891	0.200455	1.13672	1.16071
Italy	ITA14	3	2	39	0.365323	0.151994	0.987842	0.883909
Italy	ITA14	3	3	39	0.379222	0.204836	2.01012	0.734361
Italy	ITA15	1	1	39	0.297879	0.00325378	6.52635	1.56452
Italy	ITA15	1	2	39	0.229082	0.0841774	1.07371	1.67053
Italy	ITA15	1	3	39	0.14459	0.161605	1.18838	1.3511
Italy	ITA16	1	1	39	0.0816673	0.0274771	2.1942	0.765937
Italy	ITA16	1	2	39	0.157724	0.0336821	3.16852	0.940808
Italy	ITA16	1	3	39	0.0972673	0.0306374	1.17292	0.703793
Italy	ITA20	3	1	39	0.305805	0.0051933	0.875526	4.4727
Italy	ITA20	3	2	39	0.266873	0.0052638	2.77221	3.49833
Italy	ITA20	3	3	39	0.544204	0.00518155	1.13555	3.49995
Italy	ITA25	3	1	39	0.273431	0.164276	3.02991	1.53583
Italy	ITA25	3	2	39	0.267174	0.0458836	1.05588	1.6095
Italy	ITA25	3	3	39	0.282176	0.188324	0.984833	1.4598
Italy	ITA26	3	1	39	0.503001	0.00246155	6.48157	2.09744
Italy	ITA26	3	2	39	0.322309	0.0077694	4.89857	1.75071
Italy	ITA26	3	3	39	0.688667	0.0584887	7.8371	2.2692
Italy	ITA27	1	1	39	0.695811	0.341986	2.98963	1.51195
Italy	ITA27	1	2	39	0.739297	0.293385	2.94869	1.72482
Italy	ITA27	1	3	39	0.367705	0.38278	2.91014	1.53076
Italy	ITA29	3	1	39	0.386814	0.00290583	2.7302	7.42189
Italy	ITA29	3	2	39	0.75263	0.0116806	1.57316	5.21981
Italy	ITA29	3	3	39	0.597774	0.0574868	4.13801	5.99881
Italy	ITA31	1	1	39	0.19694	0.023054	0.405066	1.13847
Italy	ITA31	1	2	39	0.249336	0.0152559	1.59182	1.14917
Italy	ITA31	1	3	39	0.319409	0.0347689	0.313201	0.65396
Italy	ITA35	1	1	39	0.159111	0.00373951	13.3813	2.04634
Italy	ITA35	1	2	39	0.210012	NA	7.02667	2.03259
Italy	ITA35	1	3	39	0.140092	NA	13.5086	2.28865
Italy	ITA36	3	1	39	0.162777	0.0648485	0.778792	0.706966
Italy	ITA36	3	2	39	0.15073	0.126487	2.31425	0.667915
Italy	ITA36	3	3	39	0.210326	0.119425	0.5021	0.706742
Poland	POL02	1	1	8	0.310727	0.150052	1.04069	0.888482
Poland	POL02	1	2	8	0.20271	0.331217	1.90258	0.849868
Poland	POL02	1	3	8	0.383645	0.361868	2.99443	0.897155
Poland	POL03	1	1	8	0.0726043	0.0684096	1.95922	0.758603
Poland	POL03	1	2	8	0.330879	0.341034	0.576227	0.692139
Poland	POL03	1	3	8	0.13658	0.362397	1.67642	0.773998
Poland	POL04	3	1	8	0.822219	0.692942	0.894205	1.39053
Poland	POL04	3	2	8	1.02264	0.892006	0.514144	1.50529
Poland	POL04	3	3	8	0.31933	0.930491	0.24808	1.6227
Poland	POL06	3	1	8	0.073755	0.361092	0.542356	0.775539
Poland	POL06	3	2	8	0.193844	0.147097	3.35225	0.873676
Poland	POL06	3	3	8	0.0917109	0.334129	0.854911	0.831309
Poland	POL10	3	1	8	0.709326	0.506809	0.339981	1.07228
Poland	POL10	3	2	8	0.406767	0.531072	0.8014	0.989534
Poland	POL10	3	3	8	0.217645	0.614626	1.09732	0.921389
Poland	POL12	1	1	8	0.223119	0.0909985	3.26648	0.956398
Poland	POL12	1	2	8	0.539533	0.0950301	0.658517	0.974945
Poland	POL12	1	3	8	NA	NA	NA	NA
Poland	POL13	3	1	8	0.340074	0.593919	0.694505	1.03997
Poland	POL13	3	2	8	2.18698	0.898718	0.631598	1.91747
Poland	POL13	3	3	8	1.31311	0.544536	2.0845	0.969997
Poland	POL18	3	1	8	0.208496	0.313944	0.464814	0.90933
Poland	POL18	3	2	8	0.148637	0.369376	1.27805	0.84998
Poland	POL18	3	3	8	0.505131	0.368623	1.38523	0.876767
Poland	POL20	1	1	8	0.385177	0.560798	1.38282	1.06262
Poland	POL20	1	2	8	0.221755	0.376292	0.255914	1.1397
Poland	POL20	1	3	8	0.160742	0.470827	1.45787	1.17085
Poland	POL21	1	1	8	0.123238	0.0901407	0.338852	0.701753
Poland	POL21	1	2	8	0.14406	0.193422	1.54055	0.801001
Poland	POL21	1	3	8	0.524761	0.190066	1.37001	0.804451
Poland	POL22	3	1	8	1.41819	0.693813	0.875624	1.27841
Poland	POL22	3	2	8	1.46094	0.611973	1.00947	0.901612
Poland	POL22	3	3	8	0.473165	0.730406	0.20138	1.03112
Poland	POL23	3	1	8	0.283557	0.0342796	1.61283	1.03068
Poland	POL23	3	2	8	0.639165	0.0213478	0.315269	1.1508
Poland	POL23	3	3	8	0.309115	0.230556	1.02643	1.06247
Poland	POL24	3	1	8	0.346041	0.453236	3.16859	1.1198
Poland	POL24	3	2	8	1.44803	0.328896	0.867903	1.08402
Poland	POL24	3	3	8	1.44059	0.021445	3.97766	1.17081
Poland	POL29	3	1	8	0.561387	0.374404	1.04329	1.00155
Poland	POL29	3	2	8	1.07626	0.493826	0.29406	1.06149
Poland	POL29	3	3	8	0.524233	0.452551	0.375111	1.12977
Poland	POL30	3	1	8	0.755759	0.643744	2.24287	1.02739
Poland	POL30	3	2	8	0.757419	0.570348	1.61591	0.917275
Poland	POL30	3	3	8	0.793854	0.669924	0.516336	1.09615
Poland	POL33	3	1	8	0.174483	0.493837	0.452975	1.08981
Poland	POL33	3	2	8	0.719357	0.51528	1.3859	0.977402
Poland	POL33	3	3	8	0.20637	0.479598	1.40517	1.0039
Poland	POL36	3	1	8	0.39301	0.295483	2.11727	0.655899
Poland	POL36	3	2	8	0.450168	0.336001	0.875234	0.64098
Poland	POL36	3	3	8	0.295228	0.324163	1.05861	0.748528
Poland	POL38	3	1	8	1.36856	0.696944	1.6795	0.968818
Poland	POL38	3	2	8	0.2196	0.664978	1.28413	0.962398
Poland	POL38	3	3	8	0.262716	0.733977	0.409416	1.03785
Poland	POL40	1	1	8	0.0800025	0.00552736	1.67243	1.00484
Poland	POL40	1	2	8	0.0654747	0.00371959	1.25958	1.04708
Poland	POL40	1	3	8	0.0518298	0.00485625	0.340754	0.902503
Poland	POL43	3	1	8	0.593232	0.562133	0.620658	0.997624
Poland	POL43	3	2	8	0.108902	0.498191	1.86458	1.02191
Poland	POL43	3	3	8	0.153624	0.513497	3.00117	1.01919
Romania	ROM01	1	1	12	NA	0.0115089	1.68856	0.00184259
Romania	ROM01	1	2	12	NA	2.01289	1.75463	0.171605
Romania	ROM01	1	3	12	NA	1.28523	0.497587	2.68283
Romania	ROM02	1	1	12	NA	0.887659	2.93458	1.59843
Romania	ROM02	1	2	12	NA	0.691882	2.75688	1.60015
Romania	ROM02	1	3	12	NA	1.63339	1.13889	0.26518
Romania	ROM03	3	1	12	1.04595	0.220728	0.645994	1.44065
Romania	ROM03	3	2	12	0.585322	0.293111	1.39011	1.13641
Romania	ROM03	3	3	12	1.17882	0.21157	0.399424	1.03559
Romania	ROM07	1	1	12	0.18699	0.597907	0.430922	1.78589
Romania	ROM07	1	2	12	0.706889	0.487864	1.91115	1.52459
Romania	ROM07	1	3	12	0.528965	0.722363	1.34212	2.20554
Romania	ROM10	3	1	12	0.143841	0.869955	0.814232	1.88089
Romania	ROM10	3	2	12	0.246415	0.283698	0.257605	0.855929
Romania	ROM10	3	3	12	0.0767806	0.424619	0.308566	0.901169
Romania	ROM11	3	1	12	0.2209	0.846736	5.07931	0.894986
Romania	ROM11	3	2	12	NA	NA	NA	NA
Romania	ROM11	3	3	12	1.41919	0.0638721	6.15226	0.000883003
Romania	ROM13	1	1	12	1.32388	0.529587	2.27674	1.9356
Romania	ROM13	1	2	12	0.211002	0.372259	0.726675	0.0244981
Romania	ROM13	1	3	12	0.703009	0.73047	0.328024	2.11062
Romania	ROM15	1	1	12	0.32216	0.66965	2.08871	1.19727
Romania	ROM15	1	2	12	0.660405	0.678598	0.480903	0.938885
Romania	ROM15	1	3	12	0.397424	0.727525	1.96961	1.47498
Romania	ROM16	1	1	12	0.543616	0.704443	5.05187	1.21849
Romania	ROM16	1	2	12	0.654775	0.745789	0.704948	1.16261
Romania	ROM16	1	3	12	1.73097	0.80521	0.673612	1.18215
Romania	ROM18	3	1	12	0.535786	0.712821	3.02704	0.0438651
Romania	ROM18	3	2	12	0.96215	0.766938	1.25072	0.52653
Romania	ROM18	3	3	12	0.256181	1.01957	1.15172	0.46103
Romania	ROM20	3	1	12	0.176675	0.658272	2.83334	1.34508
Romania	ROM20	3	2	12	0.66971	0.471097	0.446249	1.23205
Romania	ROM20	3	3	12	0.523539	0.480303	0.393406	1.07108
Romania	ROM21	3	1	12	0.618866	0.402186	0.907482	0.768552
Romania	ROM21	3	2	12	0.491852	0.385191	0.513005	0.703385
Romania	ROM21	3	3	12	0.429098	0.559182	0.796139	1.12971
Romania	ROM22	3	1	12	0.298952	0.630311	2.6821	1.16015
Romania	ROM22	3	2	12	0.173937	0.639637	0.772667	0.959426
Romania	ROM22	3	3	12	0.724393	0.889054	1.04578	1.1883
Romania	ROM23	1	1	12	0.355337	0.396204	0.349049	1.02917
Romania	ROM23	1	2	12	0.369026	0.208028	1.34468	0.952462
Romania	ROM23	1	3	12	0.542196	0.43853	1.12026	1.0632
Romania	ROM25	3	1	12	0.212439	1.2399	1.64191	0.0814523
Romania	ROM25	3	2	12	0.159467	0.558668	0.287354	1.15502
Romania	ROM25	3	3	12	0.187769	0.467762	0.937007	1.07831
Romania	ROM26	1	1	12	1.63704	2.75692	0.726684	0.766003
Romania	ROM26	1	2	12	0.422057	7.07132	1.40366	0.914468
Romania	ROM26	1	3	12	0.636919	3.71981	1.92155	0.832493
Finland	FIN07	1	1	0	0.13253	0.336059	1.81139	0.912967
Finland	FIN07	1	2	0	0.11754	0.34921	0.722325	1.13566
Finland	FIN07	1	3	0	0.108543	0.339663	0.908026	1.07481
Finland	FIN10	1	1	0	0.126098	4.93975	1.6106	5.20515
Finland	FIN10	1	2	0	0.107815	2.18107	1.59417	1.70793
Finland	FIN10	1	3	0	0.129337	24.2172	1.57268	47.1421
Finland	FIN11	1	1	0	0.170647	0.627449	1.33803	1.2408
Finland	FIN11	1	2	0	0.154058	0.441051	0.555713	0.97319
Finland	FIN11	1	3	0	0.141771	0.480305	1.06047	0.904491
Finland	FIN12	3	1	0	0.217056	1.25324	1.14512	6.04442
Finland	FIN12	3	2	0	0.16035	1.10527	1.6388	3.46348
Finland	FIN12	3	3	0	0.244744	1.37733	1.23199	4.09715
Finland	FIN16	1	1	0	0.141632	0.462568	1.8797	0.918372
Finland	FIN16	1	2	0	0.137115	0.470828	0.980867	0.439589
Finland	FIN16	1	3	0	0.107586	0.421779	1.00559	0.510685
Finland	FIN21	1	1	0	0.304895	2.22954	0.73507	1.70128
Finland	FIN21	1	2	0	0.4943	1.98091	0.474591	2.13411
Finland	FIN21	1	3	0	0.311358	0.760142	0.848048	288.202
Finland	FIN23	1	1	0	0.0815861	0.964053	1.16854	2.34919
Finland	FIN23	1	2	0	0.103374	1.22051	1.09225	1.59902
Finland	FIN23	1	3	0	0.0986625	0.759404	0.950511	1.63756
Finland	FIN25	3	1	0	0.126595	1.83014	1.50872	28.0139
Finland	FIN25	3	2	0	0.119036	1.56152	1.30251	34.2764
Finland	FIN25	3	3	0	0.106257	0.43598	1.53512	7.15215
Finland	FIN26	3	1	0	0.113447	65.3092	1.58695	20.2047
Finland	FIN26	3	2	0	0.110449	14.4069	1.23003	1.48341
Finland	FIN26	3	3	0	0.107128	86.4281	0.674819	68.5244
Italy	ITA03	1	1	39	0.258541	0.000538243	2.07189	1.66036
Italy	ITA03	1	2	39	0.213034	0.00148084	2.19013	1.63357
Italy	ITA03	1	3	39	0.0889661	0.000524411	1.58035	1.70032
Italy	ITA04	1	1	39	0.065953	0.000996647	2.59343	0.021549
Italy	ITA04	1	2	39	0.0454739	0.000980193	0.603558	0.0160879
Italy	ITA04	1	3	39	0.0321712	0.000497812	2.11581	0.0220131
Italy	ITA05	3	1	39	0.399371	0.379958	1.19574	9.92612
Italy	ITA05	3	2	39	0.197542	0.220975	0.870163	10.6032
Italy	ITA05	3	3	39	0.32077	0.167689	1.50374	8.35591
Italy	ITA06	1	1	39	1.55665	0.0646188	4.05139	2.22548
Italy	ITA06	1	2	39	0.38513	0.088439	2.34656	2.3013
Italy	ITA06	1	3	39	0.295499	0.0664089	3.83868	2.12025
Italy	ITA07	1	1	39	0.290127	0.136362	1.75233	3.00449
Italy	ITA07	1	2	39	0.350474	0.126117	1.92852	2.99774
Italy	ITA07	1	3	39	0.625357	0.215287	1.51444	2.50524
Italy	ITA09	3	1	39	0.0602882	0.00103699	0.474243	1.90322
Italy	ITA09	3	2	39	0.0808227	0.00205893	1.67958	1.91703
Italy	ITA09	3	3	39	0.0764813	0.00108124	1.02497	1.84761
Italy	ITA10	3	1	39	0.377534	0.340784	1.94656	1.55124
Italy	ITA10	3	2	39	0.835166	0.411146	1.42475	1.51994
Italy	ITA10	3	3	39	0.238334	0.266155	1.29045	1.31701
Italy	ITA12	1	1	39	0.0576633	0.00417636	5.06657	1.45353
Italy	ITA12	1	2	39	0.111542	0.00142189	3.54016	0.890371
Italy	ITA12	1	3	39	0.0678467	0.00131047	4.07896	1.06036
Italy	ITA14	3	1	39	0.946136	0.250486	1.17834	1.38151
Italy	ITA14	3	2	39	0.494232	0.22009	1.11287	1.00185
Italy	ITA14	3	3	39	0.540621	0.238415	1.8002	0.913641
Italy	ITA15	1	1	39	0.408124	0.133431	3.42121	1.49584
Italy	ITA15	1	2	39	0.502754	0.168468	0.905639	1.48418
Italy	ITA15	1	3	39	0.214297	0.199562	0.847586	1.25671
Italy	ITA16	1	1	39	0.420177	0.0230821	1.41042	1.13406
Italy	ITA16	1	2	39	0.530794	0.0441399	2.46984	1.26939
Italy	ITA16	1	3	39	0.160333	0.0243197	1.35852	1.12642
Italy	ITA20	3	1	39	0.947573	0.031268	1.9887	4.71861
Italy	ITA20	3	2	39	0.328781	0.0238124	1.66097	3.32188
Italy	ITA20	3	3	39	0.318774	0.0141635	0.952605	3.13642
Italy	ITA25	3	1	39	0.401212	0.169115	2.24612	2.05367
Italy	ITA25	3	2	39	0.162172	0.138187	1.02508	2.08079
Italy	ITA25	3	3	39	0.248001	0.15355	1.54527	1.81807
Italy	ITA26	3	1	39	0.29552	0.002815	3.81712	1.43484
Italy	ITA26	3	2	39	0.723518	0.0726981	4.29056	1.50554
Italy	ITA26	3	3	39	0.965268	0.0828237	5.95139	1.72956
Italy	ITA27	1	1	39	0.74498	0.343583	2.44902	1.58931
Italy	ITA27	1	2	39	0.504686	0.362852	2.52142	1.78426
Italy	ITA27	1	3	39	0.721166	0.40476	2.13821	1.53282
Italy	ITA29	3	1	39	0.270477	0.0140588	3.8377	8.17609
Italy	ITA29	3	2	39	0.458767	0.0122114	2.75769	5.89867
Italy	ITA29	3	3	39	0.577271	0.0357143	4.43478	7.33111
Italy	ITA31	1	1	39	0.165779	0.0165717	1.18142	1.01965
Italy	ITA31	1	2	39	0.388268	0.011326	1.81642	1.15592
Italy	ITA31	1	3	39	0.50939	0.0248807	0.509763	0.337155
Italy	ITA35	1	1	39	0.196973	0.00329687	8.36413	1.77899
Italy	ITA35	1	2	39	0.2045	0.00284137	4.91724	1.6966
Italy	ITA35	1	3	39	0.140064	0.00283494	7.36111	1.81481
Italy	ITA36	3	1	39	0.139898	0.148836	1.46501	1.05635
Italy	ITA36	3	2	39	0.195379	0.188496	1.63574	0.878133
Italy	ITA36	3	3	39	0.145494	0.190473	0.601696	0.865031
Poland	POL02	1	1	8	0.265638	0.260572	1.39684	0.938456
Poland	POL02	1	2	8	0.197524	0.365816	1.48478	0.90703
Poland	POL02	1	3	8	0.379059	0.398523	2.70469	1.04254
Poland	POL03	1	1	8	0.131085	0.0594074	1.57604	0.842644
Poland	POL03	1	2	8	0.252046	0.311982	0.82314	0.741548
Poland	POL03	1	3	8	0.307249	0.321862	1.72232	0.945112
Poland	POL04	3	1	8	0.624228	0.549263	0.693325	1.28535
Poland	POL04	3	2	8	0.587116	0.80958	0.481787	1.4309
Poland	POL04	3	3	8	0.478215	0.706297	0.284695	1.51946
Poland	POL06	3	1	8	0.458613	0.330487	0.9206	0.716632
Poland	POL06	3	2	8	0.327212	0.247634	2.13969	0.832552
Poland	POL06	3	3	8	0.46793	0.341225	1.03986	0.796042
Poland	POL10	3	1	8	0.676689	0.577732	0.286389	1.0464
Poland	POL10	3	2	8	0.627532	0.598036	1.27539	0.969073
Poland	POL10	3	3	8	0.481266	0.638146	1.1963	0.95553
Poland	POL12	1	1	8	0.489075	0.263376	2.09511	0.974522
Poland	POL12	1	2	8	0.449372	0.260215	0.90019	0.978599
Poland	POL12	1	3	8	NA	NA	NA	NA
Poland	POL13	3	1	8	0.821908	0.552796	0.974486	1.1116
Poland	POL13	3	2	8	1.45163	0.93282	1.11082	1.87414
Poland	POL13	3	3	8	0.726298	0.528503	1.66662	1.01171
Poland	POL18	3	1	8	0.587266	0.324244	0.782947	0.898394
Poland	POL18	3	2	8	0.536944	0.334961	1.27184	0.834263
Poland	POL18	3	3	8	0.41887	0.26215	1.68072	0.856648
Poland	POL20	1	1	8	0.346265	0.495296	1.63799	0.932308
Poland	POL20	1	2	8	0.276326	0.421582	0.769969	1.00954
Poland	POL20	1	3	8	0.166071	0.472315	1.55048	0.785058
Poland	POL21	1	1	8	0.241813	0.0635523	1.00876	0.661248
Poland	POL21	1	2	8	0.409561	0.237203	0.864638	0.776966
Poland	POL21	1	3	8	0.513749	0.133836	1.0154	0.742726
Poland	POL22	3	1	8	0.870702	0.694456	1.39717	1.01922
Poland	POL22	3	2	8	0.922997	0.599599	1.67248	0.900367
Poland	POL22	3	3	8	0.379411	0.701775	0.856743	1.02292
Poland	POL23	3	1	8	0.321062	0.179482	1.60432	0.978398
Poland	POL23	3	2	8	0.502058	0.175211	0.461792	1.04678
Poland	POL23	3	3	8	0.582613	0.295505	0.747041	0.992685
Poland	POL24	3	1	8	0.40365	0.484024	2.32256	1.09619
Poland	POL24	3	2	8	1.09689	0.409392	0.992724	1.06365
Poland	POL24	3	3	8	0.915868	0.270244	2.45285	1.15534
Poland	POL29	3	1	8	0.591626	0.4742	1.80438	0.958221
Poland	POL29	3	2	8	1.0113	0.537261	1.35849	0.614883
Poland	POL29	3	3	8	0.635053	0.513069	0.646337	1.07703
Poland	POL30	3	1	8	0.449153	0.645733	2.2186	0.939597
Poland	POL30	3	2	8	0.521471	0.556889	1.45314	0.873374
Poland	POL30	3	3	8	0.675788	0.654734	1.05947	1.04394
Poland	POL33	3	1	8	0.312532	0.59982	0.495963	1.07772
Poland	POL33	3	2	8	1.04829	0.597757	1.3381	1.03743
Poland	POL33	3	3	8	0.620233	0.552501	1.86891	1.03019
Poland	POL36	3	1	8	0.426274	0.258343	2.25194	0.896514
Poland	POL36	3	2	8	0.475726	0.360229	1.17715	0.778548
Poland	POL36	3	3	8	0.441584	0.335121	1.52784	0.892469
Poland	POL38	3	1	8	0.77514	0.68126	1.82351	0.916316
Poland	POL38	3	2	8	0.480375	0.674827	1.85903	0.911866
Poland	POL38	3	3	8	0.219271	0.753925	1.28334	1.0073
Poland	POL40	1	1	8	0.188639	0.0780051	1.22005	0.914467
Poland	POL40	1	2	8	0.0695933	0.00464729	1.27701	0.917716
Poland	POL40	1	3	8	0.053662	0.00579803	1.29817	0.831868
Poland	POL43	3	1	8	0.687401	0.552906	0.589004	0.981969
Poland	POL43	3	2	8	0.361915	0.493394	1.72152	1.05776
Poland	POL43	3	3	8	0.216021	0.524496	2.49571	1.02489
Romania	ROM01	1	1	12	2.09103	0.0144014	1.05735	0.00228045
Romania	ROM01	1	2	12	0.645106	1.58885	1.10129	1.62446
Romania	ROM01	1	3	12	1.5174	0.886143	0.839026	2.56863
Romania	ROM02	1	1	12	0.399207	0.831107	2.93458	1.57169
Romania	ROM02	1	2	12	0.397762	0.729781	2.75688	1.61054
Romania	ROM02	1	3	12	0.308799	1.57743	1.13889	1.07177
Romania	ROM03	3	1	12	0.860301	0.282766	1.1586	1.52906
Romania	ROM03	3	2	12	0.728255	0.229926	1.61978	1.47011
Romania	ROM03	3	3	12	0.977831	0.305999	0.422064	1.20061
Romania	ROM07	1	1	12	0.18699	0.438138	1.18818	1.72405
Romania	ROM07	1	2	12	0.706889	0.477747	1.2503	1.52445
Romania	ROM07	1	3	12	0.528965	0.823679	1.89258	2.40254
Romania	ROM10	3	1	12	0.447959	0.90516	0.909379	2.30318
Romania	ROM10	3	2	12	0.626438	0.270314	0.546214	0.923219
Romania	ROM10	3	3	12	0.609036	0.380806	0.596563	0.996614
Romania	ROM11	3	1	12	0.678463	0.773201	3.07433	0.929534
Romania	ROM11	3	2	12	NA	NA	NA	NA
Romania	ROM11	3	3	12	1.06353	0.2896	3.26607	0.00195583
Romania	ROM13	1	1	12	1.23954	0.41866	1.93412	1.40297
Romania	ROM13	1	2	12	0.656932	0.453106	1.23093	0.554629
Romania	ROM13	1	3	12	0.565646	0.557772	0.85806	1.5986
Romania	ROM15	1	1	12	0.358874	0.755331	1.90098	1.37372
Romania	ROM15	1	2	12	0.388537	0.782443	0.549987	1.12709
Romania	ROM15	1	3	12	0.437561	0.856672	1.43854	1.68995
Romania	ROM16	1	1	12	0.633944	0.733375	2.91397	1.15719
Romania	ROM16	1	2	12	0.679399	0.722033	0.517466	1.18821
Romania	ROM16	1	3	12	1.41678	0.746672	1.32267	1.13024
Romania	ROM18	3	1	12	0.535786	0.836134	2.16884	0.074413
Romania	ROM18	3	2	12	0.96215	0.929342	1.42667	1.3567
Romania	ROM18	3	3	12	0.256181	1.15119	1.27418	1.51499
Romania	ROM20	3	1	12	0.697347	0.5631	2.0382	1.51122
Romania	ROM20	3	2	12	0.567116	0.479482	0.681251	1.26679
Romania	ROM20	3	3	12	0.516428	0.509658	0.34512	1.18177
Romania	ROM21	3	1	12	0.619308	0.345427	0.719975	0.777003
Romania	ROM21	3	2	12	0.891517	0.350078	1.54952	0.743885
Romania	ROM21	3	3	12	0.894156	0.509428	1.55256	1.14845
Romania	ROM22	3	1	12	0.883469	0.596888	1.94834	1.10164
Romania	ROM22	3	2	12	0.417016	0.577552	1.03646	0.972095
Romania	ROM22	3	3	12	0.807848	0.795316	0.774665	1.13865
Romania	ROM23	1	1	12	1.12381	0.427039	0.668378	1.01151
Romania	ROM23	1	2	12	0.446088	0.254264	1.19949	0.875237
Romania	ROM23	1	3	12	0.944687	0.437984	1.18792	1.10734
Romania	ROM25	3	1	12	0.42425	1.32995	2.02195	0.40549
Romania	ROM25	3	2	12	0.512785	0.549359	0.773942	1.20592
Romania	ROM25	3	3	12	0.395695	0.447208	1.13201	1.14055
Romania	ROM26	1	1	12	1.32365	2.46947	0.942382	0.899419
Romania	ROM26	1	2	12	0.632298	5.19856	1.10665	1.11873
Romania	ROM26	1	3	12	1.06081	3.09441	1.22298	1.22762
